# Supplementary material for: {[(E)-(1,3-Benzodioxol-5-yl)methyl­idene]amino}thio­urea
Source: Acta Crystallogr E Crystallogr Commun. 2024 Jan 9;80(Pt 2):125–7. doi: 10.1107/S2056989024000033 (PMC10848994; doi:10.1107/S2056989024000033)
Supplement: Supplementary file 1 [file e-80-00125-sup1.cif]

##############################################################################
#                                                                            #
# This CIF contains the data in a paper accepted for publication in          #
# Acta Crystallographica Section E. It conforms to the requirements of       #
# Notes for Authors for Acta Crystallographica Section E, and has been       #
# peer reviewed under the auspices of the IUCr Commission on Journals.       #
#                                                                            #
# Full details of the Crystallographic Information File format               #
# are given in the paper "The Crystallographic Information File (CIF):       #
# a New Standard Archive File for Crystallography" by S. R. Hall, F. H.      #
# Allen and I. D. Brown [Acta Cryst. (1991), A47, 655-685].                  #
#                                                                            #
# The current version of the core CIF dictionary is obtainable from          #
# ftp://ftp.iucr.org/pub/cif_core.dic.                                       #
#                                                                            #
# Software is freely available for graphical display of the structure(s)     #
# in this CIF. For information consult the CIF software page                 #
# http://www.iucr.org/resources/cif/software.                                #
#                                                                            #
# This file may be used for bona fide research purposes within the           #
# scientific community so long as proper attribution is given to the journal # 
# article from which it was obtained.                                        #
#                                                                            #
##############################################################################
data_global
_journal_date_recd_electronic     2023-12-25
_journal_date_accepted     2024-01-02
_journal_name_full     'Acta Crystallographica, Section E'
_journal_year     2024
_journal_volume     80
_journal_issue      1
_journal_page_first     0
_journal_page_last     0
_journal_paper_category     GO
_journal_paper_doi     10.1107/S2056989024000033
_journal_coeditor_code     NX2003
_publ_contact_author_name     'ErnestoMesto'
_publ_contact_author_address
;
Dipartimento di Scienze della Terra e Geoambientali.
Universit\`a degli Studi di Bari Aldo Moro
Via E. Orabona 4
701125 Bari, Italy
;
_publ_contact_author_email     'ernesto.mesto@uniba.it'
_publ_contact_author_fax     ?
_publ_contact_author_phone     ?
_publ_section_title
;
{[(<i>E</i>)-(1,3-Benzodioxol-5-yl)methylidene]amino}thiourea
;
_publ_section_title_footnote     .
loop_
    _publ_author_name
    _publ_author_footnote
    _publ_author_address
    'Mesto, Ernesto' .
;
Dipartimento di Scienze della Terra e Geoambientali.
Universit\`a degli Studi di Bari Aldo Moro
Via E. Orabona 4
701125 Bari,
Italy
;
    'Okio, Coco' .
;
Departamento de Quimica, Facultad de Ciencias, Universidad Nacional de
 Colombia,
Carerra 30 No 45-03, Bogot\'a,
Colombia
;
    'Lemus, Maria Alejandra' .
;
Departamento de Quimica, Facultad de Ciencias, Universidad Nacional de
 Colombia,
Carerra 30 No 45-03, Bogot\'a,
Colombia
;
    'Schingaro, Emanuela' .
;
Dipartimento di Scienze della Terra e Geoambientali.
Universit\`a degli Studi di Bari Aldo Moro
Via E. Orabona 4
701125 Bari,
Italy
;
_publ_section_synopsis
;
The synthesis and crystallographic analysis of
[(<i>E</i>)-1,3-benzodioxol-5-ylmethylideneamino]thiourea is reported,
offering a comprehensive exploration of its structural features and
supra\\u000173molecular arrangements within the crystal.
;
data_I
_database_code_depnum_ccdc_archive     'CCDC 2190589'
_chemical_name_systematic
;
{[(<i>E</i>)-(1,3-Benzodioxol-5-yl)methylidene]amino}thiourea
;
_chemical_name_common     'Piperonal, thiosemicarbazone'
_chemical_formula_moiety     'C9 H9 N3 O2 S1'
_chemical_formula_sum     'C9 H9 N3 O2 S1'
_chemical_formula_iupac     'C9 H9 N3 O2 S1'
_chemical_formula_weight     223.26
_chemical_compound_source     .
_symmetry_cell_setting     monoclinic
_symmetry_space_group_name_H-M     'P 21/c '
_symmetry_space_group_name_Hall     '-P 2ybc'
loop_
    _symmetry_equiv_pos_as_xyz
    x,y,z
    -x,-y,-z
    x,-y+1/2,z+1/2
    -x,y+1/2,-z+1/2
_cell_length_a     7.1189(2)
_cell_length_b     10.9687(2)
_cell_length_c     13.0678(3)
_cell_angle_alpha     90
_cell_angle_beta     100.426(2)
_cell_angle_gamma     90
_cell_volume     1003.55(4)
_cell_formula_units_Z     4
_cell_measurement_reflns_used     3399
_cell_measurement_theta_min     3.17
_cell_measurement_theta_max     27.56
_cell_measurement_temperature     293
_exptl_crystal_description     tabular
_exptl_crystal_colour     colourless
_exptl_crystal_size_max     0.580
_exptl_crystal_size_mid     0.340
_exptl_crystal_size_min     0.165
_exptl_crystal_density_diffrn     1.478
_exptl_crystal_density_meas     ?
_exptl_crystal_density_method     'not measured'
_exptl_crystal_F_000     464
_exptl_absorpt_coefficient_mu     0.305
_exptl_absorpt_correction_type     multi-scan
_exptl_absorpt_process_details
;
(SADABS; Krause <i>et al.</i>,  2015)
;
_exptl_absorpt_correction_T_min     0.88
_exptl_absorpt_correction_T_max     0.95
_diffrn_ambient_temperature     293
_diffrn_radiation_type     'Mo K\a'
_diffrn_radiation_wavelength     0.71073
_diffrn_radiation_monochromator     graphite
_diffrn_measurement_device_type     'Bruker APEXII'
_diffrn_measurement_device     Area
_diffrn_measurement_method     '\f & \w scans'
_diffrn_reflns_number     19600
_diffrn_reflns_av_R_equivalents     0.000
_diffrn_reflns_theta_min     3.170
_diffrn_reflns_theta_max     33.185
_diffrn_reflns_theta_full     33.185
_diffrn_measured_fraction_theta_max     0.997
_diffrn_measured_fraction_theta_full     0.997
_diffrn_reflns_limit_h_min     -10
_diffrn_reflns_limit_h_max     10
_diffrn_reflns_limit_k_min     -16
_diffrn_reflns_limit_k_max     16
_diffrn_reflns_limit_l_min     -20
_diffrn_reflns_limit_l_max     20
_diffrn_standards_number     0
_diffrn_standards_interval_count     .
_diffrn_standards_interval_time     .
_diffrn_standards_decay_%     .
_reflns_number_total     3818
_reflns_number_gt     2447
_reflns_threshold_expression     I>2.0\s(I)
_refine_ls_structure_factor_coef     Fsqd
_refine_ls_matrix_type     full
_refine_ls_R_factor_all     0.0697
_refine_ls_R_factor_gt     0.0402
_refine_ls_wR_factor_all     0.1035
_refine_ls_wR_factor_gt     0.0887
_refine_ls_wR_factor_ref     0.1035
_refine_ls_goodness_of_fit_ref     0.9525
_refine_ls_number_reflns     3810
_refine_ls_number_parameters     148
_refine_ls_number_restraints     10
_refine_ls_hydrogen_treatment     mixed
_refine_ls_weighting_scheme     calc
_refine_ls_weighting_details
;
 Method= Modified Sheldrick
 w=1/[\s^2^(F^2^) + ( 0.04P)^2^ + 0.31P]
 ,where P=(max(Fo^2^,0) + 2Fc^2^)/3
;
_atom_sites_solution_hydrogens     difmap
_atom_sites_solution_primary     other
_refine_ls_shift/su_max     0.0005903
_refine_ls_shift/su_mean     0.0000417
_refine_diff_density_max     0.38
_refine_diff_density_min     -0.32
_refine_ls_extinction_method     None
loop_
    _atom_type_symbol
    _atom_type_scat_Cromer_Mann_a1
    _atom_type_scat_Cromer_Mann_a2
    _atom_type_scat_Cromer_Mann_a3
    _atom_type_scat_Cromer_Mann_a4
    _atom_type_scat_Cromer_Mann_b1
    _atom_type_scat_Cromer_Mann_b2
    _atom_type_scat_Cromer_Mann_b3
    _atom_type_scat_Cromer_Mann_b4
    _atom_type_scat_Cromer_Mann_c
    _atom_type_scat_dispersion_real
    _atom_type_scat_dispersion_imag
    _atom_type_scat_source
    C 2.3100 1.0200 1.5886 0.8650 20.8439 10.2075 0.5687 51.6512 0.2156 0.0033
                                                                          0.0016
      'International Tables Vol C 4.2.6.8 and 6.1.1.4'
    H 0.4930 0.3229 0.1402 0.0408 10.5109 26.1257 3.1424 57.7998 0.0030 0.0000
                                                                          0.0000
      'International Tables Vol C 4.2.6.8 and 6.1.1.4'
    N 12.2126 3.1322 2.0125 1.1663 0.0057 9.8933 28.9975 0.5826 -11.5290 0.0061
0.0033 'International Tables Vol C 4.2.6.8 and 6.1.1.4'
    S 6.9053 5.2034 1.4379 1.5863 1.4679 22.2151 0.2536 56.1720 0.8669 0.1246
                                                                          0.1234
     'International Tables Vol C 4.2.6.8 and 6.1.1.4'
    O 3.0485 2.2868 1.5463 0.8670 13.2771 5.7011 0.3239 32.9089 0.2508 0.0106
                                                                          0.0060
     'International Tables Vol C 4.2.6.8 and 6.1.1.4'
_computing_data_collection
;
APEX2 (Bruker, 2006).
;
_computing_cell_refinement
;
SAINT (Bruker, 2006)
;
_computing_data_reduction
;
SAINT (Bruker, 2006)
;
_computing_structure_solution
;
Superflip (Palatinus & Chapuis, 2007)
;
_computing_structure_refinement
;
CRYSTALS (Betteridge <i>et al.</i>,  2003)
;
_computing_molecular_graphics
;
Mercury (Macrae <i>et al.</i>,  2020)
;
_computing_publication_material
;
CRYSTALS (Betteridge <i>et al.</i>,  2003)
;
loop_
    _atom_site_type_symbol
    _atom_site_label
    _atom_site_fract_x
    _atom_site_fract_y
    _atom_site_fract_z
    _atom_site_U_iso_or_equiv
    _atom_site_adp_type
    _atom_site_occupancy
    _atom_site_disorder_assembly
    _atom_site_disorder_group
    N N1 0.4666(2) 0.28730(12) 0.27357(10) 0.0521 Uani 1.0000 . .
    S S2 0.41135(7) 0.51407(3) 0.33300(3) 0.0508 Uani 1.0000 . .
    C C3 0.4856(2) 0.36798(11) 0.35054(10) 0.0378 Uani 1.0000 . .
    O O4 0.82417(18) -0.24246(9) 0.43350(9) 0.0596 Uani 1.0000 . .
    N N5 0.62732(16) 0.20875(9) 0.45653(9) 0.0383 Uani 1.0000 . .
    C C6 0.70095(19) 0.17336(12) 0.54832(10) 0.0392 Uani 1.0000 . .
    O O7 0.96272(18) -0.30444(10) 0.59886(10) 0.0619 Uani 1.0000 . .
    C C8 0.76809(19) 0.04823(12) 0.56576(10) 0.0370 Uani 1.0000 . .
    C C9 0.75307(19) -0.03330(11) 0.48105(10) 0.0375 Uani 1.0000 . .
    C C10 0.8517(2) 0.01062(15) 0.66540(11) 0.0497 Uani 1.0000 . .
    C C11 0.9050(2) -0.18475(13) 0.60146(12) 0.0451 Uani 1.0000 . .
    C C12 0.82203(19) -0.14781(12) 0.50257(11) 0.0389 Uani 1.0000 . .
    N N13 0.56921(18) 0.32877(10) 0.44507(9) 0.0405 Uani 1.0000 . .
    C C14 0.9020(3) -0.34471(13) 0.49501(14) 0.0556 Uani 1.0000 . .
    C C15 0.9220(3) -0.10782(16) 0.68462(12) 0.0560 Uani 1.0000 . .
    H H61 0.7130 0.2267 0.6055 0.0484 Uiso 1.0000 . .
    H H91 0.6977 -0.0091 0.4133 0.0462 Uiso 1.0000 . .
    H H101 0.8592 0.0663 0.7228 0.0604 Uiso 1.0000 . .
    H H141 1.0143 -0.3736 0.4670 0.0677 Uiso 1.0000 . .
    H H142 0.8011 -0.4081 0.4918 0.0665 Uiso 1.0000 . .
    H H151 0.9779 -0.1327 0.7520 0.0688 Uiso 1.0000 . .
    H H12 0.395(3) 0.3055(15) 0.2155(12) 0.0633(19) Uiso 1.0000 . .
    H H131 0.577(2) 0.3758(12) 0.4987(10) 0.0488(18) Uiso 1.0000 . .
    H H11 0.498(3) 0.2137(13) 0.2878(12) 0.0632(19) Uiso 1.0000 . .
loop_
    _atom_site_aniso_label
    _atom_site_aniso_U_11
    _atom_site_aniso_U_22
    _atom_site_aniso_U_33
    _atom_site_aniso_U_12
    _atom_site_aniso_U_13
    _atom_site_aniso_U_23
    N1 0.0787(10) 0.0371(6) 0.0379(6) 0.0057(6) 0.0032(6) -0.0042(5)
    S2 0.0777(3) 0.03268(16) 0.04106(19) 0.00766(16) 0.00842(17) 0.00264(13)
    C3 0.0442(7) 0.0321(6) 0.0381(6) -0.0018(5) 0.0103(5) -0.0016(5)
    O4 0.0838(9) 0.0308(5) 0.0576(7) 0.0074(5) -0.0046(6) 0.0013(4)
    N5 0.0428(6) 0.0299(5) 0.0426(6) 0.0028(4) 0.0086(5) -0.0001(4)
    C6 0.0410(7) 0.0381(6) 0.0392(7) 0.0004(5) 0.0090(5) -0.0018(5)
    O7 0.0703(8) 0.0422(6) 0.0685(8) 0.0094(5) -0.0002(6) 0.0207(5)
    C8 0.0353(6) 0.0380(6) 0.0376(6) -0.0017(5) 0.0067(5) 0.0040(5)
    C9 0.0385(7) 0.0346(6) 0.0374(6) -0.0010(5) 0.0009(5) 0.0055(5)
    C10 0.0577(9) 0.0547(8) 0.0353(7) 0.0021(7) 0.0048(6) 0.0027(6)
    C11 0.0417(7) 0.0405(7) 0.0517(8) 0.0005(6) 0.0045(6) 0.0161(6)
    C12 0.0386(7) 0.0334(6) 0.0430(7) -0.0029(5) 0.0027(5) 0.0046(5)
    N13 0.0534(7) 0.0310(5) 0.0362(6) 0.0055(5) 0.0060(5) -0.0031(4)
    C14 0.0565(9) 0.0339(7) 0.0760(11) 0.0052(6) 0.0107(8) 0.0129(7)
    C15 0.0631(10) 0.0617(10) 0.0390(7) 0.0037(8) -0.0016(7) 0.0164(7)
loop_
    _geom_bond_atom_site_label_1
    _geom_bond_atom_site_label_2
    _geom_bond_site_symmetry_1
    _geom_bond_site_symmetry_2
    _geom_bond_distance
    _geom_bond_publ_flag
    N1 C3 . . 1.3281(17) yes
    N1 H12 . . 0.858(14) no
    N1 H11 . . 0.849(14) no
    S2 C3 . . 1.6899(13) yes
    C3 N13 . . 1.3414(17) yes
    O4 C12 . . 1.3776(17) no
    O4 C14 . . 1.4318(17) no
    N5 C6 . . 1.2793(17) yes
    N5 N13 . . 1.3800(15) yes
    C6 C8 . . 1.4576(18) no
    C6 H61 . . 0.941 no
    O7 C11 . . 1.3779(18) no
    O7 C14 . . 1.418(2) no
    C8 C9 . . 1.4120(18) no
    C8 C10 . . 1.3926(19) no
    C9 C12 . . 1.3592(17) no
    C9 H91 . . 0.941 no
    C10 C15 . . 1.399(2) no
    C10 H101 . . 0.961 no
    C11 C12 . . 1.3809(19) no
    C11 C15 . . 1.364(2) no
    N13 H131 . . 0.864(13) no
    C14 H141 . . 0.990 no
    C14 H142 . . 0.995 no
    C15 H151 . . 0.939 no
loop_
    _geom_angle_atom_site_label_1
    _geom_angle_atom_site_label_2
    _geom_angle_atom_site_label_3
    _geom_angle_site_symmetry_1
    _geom_angle_site_symmetry_2
    _geom_angle_site_symmetry_3
    _geom_angle
    _geom_angle_publ_flag
    C3 N1 H12 . . . 118.5(11) no
    C3 N1 H11 . . . 118.8(11) no
    H12 N1 H11 . . . 120.3(15) no
    S2 C3 N1 . . . 122.87(11) yes
    S2 C3 N13 . . . 120.31(10) yes
    N1 C3 N13 . . . 116.82(12) yes
    C12 O4 C14 . . . 105.76(11) no
    C6 N5 N13 . . . 117.07(11) yes
    N5 C6 C8 . . . 119.96(12) no
    N5 C6 H61 . . . 121.3 no
    C8 C6 H61 . . . 118.7 no
    C11 O7 C14 . . . 106.25(11) no
    C6 C8 C9 . . . 119.84(12) no
    C6 C8 C10 . . . 119.85(13) no
    C9 C8 C10 . . . 120.28(13) no
    C8 C9 C12 . . . 116.73(12) no
    C8 C9 H91 . . . 121.3 no
    C12 C9 H91 . . . 122.0 no
    C8 C10 C15 . . . 121.44(14) no
    C8 C10 H101 . . . 119.7 no
    C15 C10 H101 . . . 118.8 no
    O7 C11 C12 . . . 109.60(14) no
    O7 C11 C15 . . . 128.71(13) no
    C12 C11 C15 . . . 121.69(13) no
    C11 C12 O4 . . . 109.78(12) no
    C11 C12 C9 . . . 122.83(13) no
    O4 C12 C9 . . . 127.39(12) no
    N5 N13 C3 . . . 118.70(11) no
    N5 N13 H131 . . . 120.5(9) no
    C3 N13 H131 . . . 120.5(9) no
    O4 C14 O7 . . . 108.25(12) no
    O4 C14 H141 . . . 107.4 no
    O7 C14 H141 . . . 109.1 no
    O4 C14 H142 . . . 108.7 no
    O7 C14 H142 . . . 110.5 no
    H141 C14 H142 . . . 112.7 no
    C10 C15 C11 . . . 117.03(13) no
    C10 C15 H151 . . . 121.0 no
    C11 C15 H151 . . . 121.9 no
loop_
    _geom_hbond_atom_site_label_D
    _geom_hbond_atom_site_label_H
    _geom_hbond_atom_site_label_A
    _geom_hbond_site_symmetry_D
    _geom_hbond_site_symmetry_H
    _geom_hbond_site_symmetry_A
    _geom_hbond_distance_DH
    _geom_hbond_distance_HA
    _geom_hbond_distance_DA
    _geom_hbond_angle_DHA
    _geom_hbond_publ_flag
    N1 H11 N5 . . . 0.849(15) 2.231(16) 2.6034(17) 106.5(12) yes
    N1 H11 S2 . . 4_645 0.849(15) 2.841(16) 3.4805(14) 133.5(13) yes
    N1 H12 O4 . . 4_655 0.858(14) 2.324(15) 3.112(2) 152.9(15) yes
    N13 H131 S2 . . 2_666 0.864(13) 2.497(13) 3.3550(12) 172.0(12) yes
_iucr_refine_instructions_details
;
#
# Punched on 15/07/22 at 12:44:26
#
#LIST     12
BLOCK
CONT SCALE
CONT N    (     1 ,X'S,U'S)  UNTIL C    (    15 )
CONT H    (    12 ,X'S,U[ISO])  UNTIL H    (    11 )
RIDE C   (   6,X'S) H   (  61,X'S)
RIDE C   (   9,X'S) H   (  91,X'S)
RIDE C   (  10,X'S) H   ( 101,X'S)
RIDE C   (  14,X'S) H   ( 141,X'S) H   ( 142,X'S)
RIDE C   (  15,X'S) H   ( 151,X'S)
END
#
# Punched on 15/07/22 at 12:44:26
#
#LIST     16
NO
REM   HREST   START (DO NOT REMOVE THIS LINE)
REM NO H  NO #H U MULT   DIST
REM C-H
REM >4           1.5    .96 DISORDER
REM 1      1     1.2    .93 C C-H (ACETYLENE)
REM 1      2     1.2    .93 C-C(H)-C
REM 1      3     1.2    .98 (C)3-C-H
REM 2      1     1.2    .93 C=C-H(2)
REM 2      2     1.2    .97 (C)2-C-(H)2
REM 3      1     1.5    .96 C-C-(H)3
REM N-H
REM >4           1.5    .89 DISORDER
REM 1      1     1.2    .86 N-N/H
REM 1      2     1.2    .86 (C)2-N-H
REM 1      3     1.2    .89 (C)3-N-H
REM 2      1     1.2    .86 C-N-(H)2
REM 2      2     1.2    .89 (C)2-N-(H)2
REM 3      1     1.2    .89 C-H-(H)3
REM O-H
REM 1      1     1.5    .82 O-H
REM
REM DIST      ESD = 0.02
REM VIB       ESD = 0.002
REM ANGLE     ESD = 2.0
REM
REM TO ACTIVATE THE VIB RESTRAINTS, REMOVE LEADING REM
REM            H2-N-R
DIST 0.86, 0.02 =
CONT N ( 1) TO H(12)
CONT N ( 1) TO H(11)
REST 0.063, 0.002 = H(12,U[ISO])
REST 0.063, 0.002 = H(11,U[ISO])
ANGLE 120.0, 2.0 =
CONT C(3) TO N ( 1) TO H(12)
CONT C(3) TO N ( 1) TO H(11)
REM            H1-N-R2
DIST 0.86, 0.02 =
CONT N ( 13) TO H(131)
REST 0.049, 0.002 = H(131,U[ISO])
ANGLE 0.0, 2.0 = MEAN
CONT H(131) TO N ( 13) TO N(5)
CONT H(131) TO N ( 13) TO C(3)
REM   HREST   END (DO NOT REMOVE THIS LINE)
END
;
