# Supplementary material for: {[(E)-(1,3-Benzodioxol-5-yl)methyl­idene]amino}thio­urea
Source: Acta Crystallogr E Crystallogr Commun. 2024 Jan 9;80(Pt 2):125–7. doi: 10.1107/S2056989024000033 (PMC10848994; doi:10.1107/S2056989024000033)
Supplement: Supplementary file 2 [file e-80-00125-Isup2.hkl]

data_I
#  Ligand_piperonal_1_0m in P2(1)/c        
_audit_creation_date        "22-07-15"
_audit_creation_method      'CRYSTALS' 

_cell_length_a                    7.1189(2)
_cell_angle_alpha                 90
_cell_length_b                    10.9687(2)
_cell_angle_beta                  100.426(2)
_cell_length_c                    13.0678(3)
_cell_angle_gamma                 90
loop_
 _symmetry_equiv_pos_as_xyz
 'x,y,z'
 '-x,-y,-z'
 'x,-y+1/2,z+1/2'
 '-x,y+1/2,-z+1/2'

# NOTE FO on scale of Fc,      1.45701
# Status flags: 
#    o - used in refinement 
#    < - excluded by I/sigmaI cutoff 
#    l - excluded at low resolution  
#    h - excluded at high resolution  
#    x - excluded for another reason  

loop_
_refln_index_h
_refln_index_k
_refln_index_l
_refln_F_squared_meas
_refln_F_squared_calc
_refln_F_squared_sigma
_refln_include_status
_refln_refinement_weight
   2   0   0     1124.40     1264.82       19.85 o   0.3725E-03
   3   0   0     1179.64     1156.33       16.28 o   0.4214E-03
   4   0   0      131.38      132.93        3.23 o   0.1358E-01
   5   0   0      120.03      121.88        3.50 o   0.1461E-01
   6   0   0      203.63      198.96        5.05 o   0.7195E-02
   7   0   0        0.55        0.11        2.21 o   0.2019E+00
   8   0   0       -0.70        0.03        2.17 o   0.2098E+00
   9   0   0       -0.04        2.14        2.27 o   0.1784E+00
  10   0   0        5.05        1.52        2.67 o   0.1251E+00
   1   1   0      851.04      839.56       12.27 l   0.0000E+00
   2   1   0    10972.92    10976.50       96.55 o   0.5945E-05
   3   1   0      559.33      546.12        5.99 o   0.1676E-02
   4   1   0       -0.36        0.18        0.70 o   0.1776E+01
   5   1   0       48.19       46.43        1.87 o   0.4812E-01
   6   1   0       -0.06        0.16        1.10 o   0.7947E+00
   7   1   0       33.37       30.11        2.53 o   0.5810E-01
   8   1   0       18.85       19.01        2.08 o   0.9426E-01
   9   1   0       -1.63        0.15        1.51 o   0.4048E+00
  10   1   0        3.16        4.76        2.74 o   0.1134E+00
   0   2   0     1092.96     1231.53       17.73 l   0.0000E+00
   1   2   0      570.01      507.68        7.51 o   0.1727E-02
   2   2   0     1108.25     1102.01       10.00 o   0.4966E-03
   3   2   0        1.36        1.04        0.62 o   0.1372E+01
   4   2   0        0.57        0.98        0.68 o   0.1381E+01
   5   2   0      200.21      194.36        3.23 o   0.8308E-02
   6   2   0      242.18      233.19        4.90 o   0.5933E-02
   7   2   0       16.56       20.09        1.83 o   0.1041E+00
   8   2   0       14.78       15.45        2.19 o   0.1025E+00
   9   2   0        0.89        1.83        1.78 o   0.2741E+00
  10   2   0        2.36        5.15        2.80 o   0.1090E+00
   1   3   0      158.43      158.10        3.33 o   0.1087E-01
   2   3   0      198.21      178.87        3.40 o   0.8877E-02
   3   3   0       12.95       18.26        0.98 o   0.1571E+00
   4   3   0      320.19      320.47        4.25 o   0.4018E-02
   5   3   0       20.44       17.38        1.44 o   0.1224E+00
   6   3   0        0.68        0.16        1.53 o   0.4102E+00
   7   3   0        4.93        4.41        1.44 o   0.2844E+00
   8   3   0       -0.81        1.40        1.91 o   0.2487E+00
   9   3   0        1.06        0.47        2.25 o   0.1898E+00
  10   3   0        5.18        6.84        2.27 o   0.1401E+00
   0   4   0     2576.15     2505.79       40.89 o   0.9335E-04
   1   4   0     1190.15     1167.87       14.97 o   0.4221E-03
   2   4   0      326.58      284.63        3.97 o   0.4498E-02
   3   4   0        0.38        0.02        0.89 o   0.1193E+01
   4   4   0      120.98      116.95        2.50 o   0.1649E-01
   5   4   0      546.53      536.91        6.54 o   0.1709E-02
   6   4   0       43.96       41.93        2.36 o   0.4770E-01
   7   4   0       32.12       31.76        2.42 o   0.5899E-01
   8   4   0       14.29       13.49        2.19 o   0.1082E+00
   9   4   0       -0.87        0.21        1.57 o   0.3847E+00
  10   4   0        5.80        5.67        2.84 o   0.1011E+00
   1   5   0       60.33       60.09        1.91 o   0.3737E-01
   2   5   0      232.71      197.68        3.27 o   0.7609E-02
   3   5   0      395.58      415.98        4.48 o   0.2764E-02
   4   5   0        0.45        0.22        0.89 o   0.1127E+01
   5   5   0        0.32        0.53        1.21 o   0.6227E+00
   6   5   0       19.98       15.66        1.72 o   0.1166E+00
   7   5   0        8.66        8.08        1.55 o   0.1988E+00
   8   5   0        9.94       13.27        2.08 o   0.1212E+00
   9   5   0        1.57        0.05        1.89 o   0.2673E+00
  10   5   0        3.33        1.06        2.53 o   0.1440E+00
   0   6   0     4280.31     4064.31       49.89 o   0.3870E-04
   1   6   0      476.29      450.06        6.35 o   0.2208E-02
   2   6   0      359.45      360.44        4.82 o   0.3321E-02
   3   6   0       22.42       24.59        1.44 o   0.9853E-01
   4   6   0      174.84      182.62        3.10 o   0.9367E-02
   5   6   0        2.89        3.66        1.00 o   0.4864E+00
   6   6   0       85.04       85.16        3.27 o   0.2166E-01
   7   6   0       45.58       43.56        2.84 o   0.4133E-01
   8   6   0        4.82        4.89        1.70 o   0.2268E+00
   9   6   0        2.42        0.78        1.91 o   0.2464E+00
  10   6   0        4.18        3.51        2.59 o   0.1271E+00
   1   7   0      541.42      521.56        6.20 o   0.1784E-02
   2   7   0      408.70      403.76        4.82 o   0.2781E-02
   3   7   0       73.37       80.28        2.21 o   0.2731E-01
   4   7   0      387.38      397.06        5.60 o   0.2837E-02
   5   7   0       -1.17        0.56        1.55 o   0.3792E+00
   6   7   0        4.61        5.38        1.27 o   0.3097E+00
   7   7   0        5.86        7.61        1.70 o   0.1959E+00
   8   7   0        8.96        6.17        2.21 o   0.1405E+00
   9   7   0        2.61        3.78        2.17 o   0.1741E+00
   0   8   0       87.65       95.22        3.46 o   0.1941E-01
   1   8   0      118.80      136.18        2.84 o   0.1428E-01
   2   8   0       -0.08        0.23        1.19 o   0.6806E+00
   3   8   0      216.00      223.52        4.16 o   0.6746E-02
   4   8   0       76.49       81.48        2.84 o   0.2450E-01
   5   8   0       59.53       56.81        2.61 o   0.3468E-01
   6   8   0       17.05       18.63        2.14 o   0.9451E-01
   7   8   0        1.66        3.17        2.00 o   0.2080E+00
   8   8   0        2.48        0.01        2.08 o   0.2181E+00
   9   8   0        7.39        6.91        2.55 o   0.1146E+00
   1   9   0       38.02       42.60        1.85 o   0.5499E-01
   2   9   0       50.69       58.09        2.36 o   0.3755E-01
   3   9   0      299.75      293.46        5.14 o   0.4349E-02
   4   9   0        1.51        2.91        1.32 o   0.4012E+00
   5   9   0       44.69       45.37        2.67 o   0.4232E-01
   6   9   0        0.55        0.04        1.74 o   0.3230E+00
   7   9   0        4.80        3.32        2.04 o   0.1872E+00
   8   9   0        0.64        1.00        2.38 o   0.1688E+00
   9   9   0        0.36        1.79        2.29 o   0.1766E+00
   0  10   0       63.01       66.48        3.69 o   0.2549E-01
   1  10   0      107.69      107.27        2.89 o   0.1779E-01
   2  10   0      308.20      339.08        5.41 o   0.3704E-02
   3  10   0      185.45      183.34        4.67 o   0.8202E-02
   4  10   0       75.94       77.23        3.23 o   0.2404E-01
   5  10   0        5.94        4.30        1.53 o   0.2595E+00
   6  10   0        6.92        6.33        1.85 o   0.1829E+00
   7  10   0        1.40        1.15        2.80 o   0.1215E+00
   8  10   0        0.23        0.62        2.76 o   0.1288E+00
   1  11   0       89.99       85.36        3.46 o   0.2068E-01
   2  11   0        7.75       10.16        1.46 o   0.1949E+00
   3  11   0       95.06       95.17        3.50 o   0.1882E-01
   4  11   0       94.91       86.79        3.67 o   0.1950E-01
   5  11   0       61.08       61.88        3.31 o   0.2876E-01
   6  11   0        6.56        8.96        1.95 o   0.1562E+00
   7  11   0        0.81        1.98        3.42 o   0.8216E-01
   8  11   0        0.51        1.85        3.46 o   0.8060E-01
   0  12   0       10.76       10.38        2.74 o   0.9209E-01
   1  12   0       -0.40        1.82        1.85 o   0.2611E+00
   2  12   0        4.18        4.61        1.63 o   0.2457E+00
   3  12   0        0.57        0.06        1.66 o   0.3556E+00
   4  12   0       94.57       92.32        3.93 o   0.1812E-01
   5  12   0        3.67        2.28        1.93 o   0.2181E+00
   6  12   0        4.05        2.23        1.91 o   0.2207E+00
   7  12   0       20.66       21.69        3.25 o   0.5653E-01
   1  13   0        4.18        5.44        2.14 o   0.1621E+00
   2  13   0      130.90      119.62        4.48 o   0.1289E-01
   3  13   0       87.74       80.74        4.12 o   0.1947E-01
   4  13   0       56.79       52.38        3.63 o   0.2991E-01
   5  13   0       11.65       14.03        2.17 o   0.1114E+00
   6  13   0       32.95       22.48        4.10 o   0.3902E-01
   0  14   0       -3.67        0.87        1.95 o   0.2287E+00
   1  14   0       38.02       30.70        3.42 o   0.4297E-01
   2  14   0       22.84       21.81        2.65 o   0.6909E-01
   3  14   0        0.38        0.09        1.76 o   0.3163E+00
   4  14   0       15.73       15.43        2.36 o   0.9408E-01
   5  14   0        4.44        5.01        1.95 o   0.1879E+00
   6  14   0       12.57       11.81        3.04 o   0.7631E-01
   1  15   0        7.24        6.41        2.08 o   0.1554E+00
   2  15   0       14.54       19.34        2.38 o   0.8693E-01
   3  15   0       47.62       47.36        3.69 o   0.3215E-01
   4  15   0        3.76        1.54        1.83 o   0.2475E+00
   0  16   0        2.17        0.00        2.82 o   0.1220E+00
   1  16   0       -0.66        0.41        2.55 o   0.1506E+00
   2  16   0        0.04        1.16        1.61 o   0.3516E+00
   3  16   0       -1.02        0.00        2.27 o   0.1900E+00
 -10   1   1        5.03        3.68        1.68 o   0.2437E+00
  -9   1   1       -2.61        0.01        1.97 o   0.2399E+00
  -8   1   1       34.24       29.91        2.55 o   0.5754E-01
  -7   1   1       30.10       27.02        2.17 o   0.6989E-01
  -6   1   1       20.36       21.52        1.68 o   0.1012E+00
  -5   1   1       10.68       10.31        1.08 o   0.2215E+00
  -4   1   1       28.47       28.63        1.21 o   0.8861E-01
  -3   1   1      225.19      240.45        3.29 o   0.6469E-02
  -2   1   1    19236.29    19215.86      169.00 o   0.1955E-05
  -1   1   1     1507.28     1469.84       15.01 l   0.0000E+00
   1   1   1     1952.32     1977.59       19.81 l   0.0000E+00
   2   1   1       76.25       63.48        1.78 o   0.3346E-01
   3   1   1      695.64      693.65        5.97 o   0.1148E-02
   4   1   1      772.56      758.25        6.60 o   0.9710E-03
   5   1   1      118.29      129.05        2.70 o   0.1513E-01
   6   1   1        1.95        0.96        1.13 o   0.6006E+00
   7   1   1        2.78        6.59        1.34 o   0.2894E+00
   8   1   1       -0.06        0.01        1.76 o   0.3213E+00
   9   1   1        0.83        0.53        1.70 o   0.3250E+00
  10   1   1        2.44        2.27        3.14 o   0.9440E-01
 -10   2   1        2.80        0.01        2.42 o   0.1627E+00
  -9   2   1       -0.42        3.54        1.57 o   0.3083E+00
  -8   2   1        2.04        0.13        1.36 o   0.4806E+00
  -7   2   1       -0.11        0.03        1.32 o   0.5719E+00
  -6   2   1       56.45       53.57        2.46 o   0.3758E-01
  -5   2   1        1.08        1.99        0.81 o   0.8541E+00
  -4   2   1     1559.14     1511.56       11.72 o   0.2764E-03
  -3   2   1      414.45      418.63        4.97 o   0.2649E-02
  -2   2   1        1.34        0.23        0.85 o   0.1104E+01
  -1   2   1     1007.37     1034.58        9.34 o   0.5681E-03
   0   2   1      318.07      343.21        4.44 l   0.0000E+00
   1   2   1     1357.11     1391.39       12.04 o   0.3303E-03
   2   2   1      109.77       86.76        2.44 o   0.2155E-01
   3   2   1       12.10       10.90        0.89 o   0.2261E+00
   4   2   1       15.24       21.40        1.13 o   0.1299E+00
   5   2   1        1.42        0.85        0.91 o   0.8678E+00
   6   2   1       52.90       46.22        2.46 o   0.4174E-01
   7   2   1        2.12        2.21        1.17 o   0.4900E+00
   8   2   1        7.96        8.56        1.80 o   0.1691E+00
   9   2   1        5.69        8.72        2.59 o   0.1093E+00
  10   2   1       -1.87        0.65        2.44 o   0.1591E+00
 -10   3   1        2.42        6.08        2.99 o   0.9540E-01
  -9   3   1       -0.23        2.33        1.83 o   0.2606E+00
  -8   3   1       39.34       40.41        2.74 o   0.4575E-01
  -7   3   1       82.26       79.22        3.21 o   0.2316E-01
  -6   3   1       25.64       23.97        1.87 o   0.8478E-01
  -5   3   1        1.44        0.78        0.96 o   0.8186E+00
  -4   3   1      503.29      456.87        5.50 o   0.2159E-02
  -3   3   1       88.42       91.43        1.93 o   0.2380E-01
  -2   3   1      120.86      109.65        2.55 o   0.1727E-01
  -1   3   1     1273.51     1219.33       12.48 o   0.3980E-03
   0   3   1      102.73      117.45        2.08 o   0.1811E-01
   1   3   1       53.31       50.52        1.97 o   0.4326E-01
   2   3   1     2456.87     2436.58       17.53 o   0.1141E-03
   3   3   1      938.03      920.29        7.30 o   0.6922E-03
   4   3   1      760.99      741.47        6.90 o   0.1001E-02
   5   3   1       72.98       76.98        2.31 o   0.2779E-01
   6   3   1       31.69       25.26        1.93 o   0.7628E-01
   7   3   1       30.89       28.82        2.65 o   0.5809E-01
   8   3   1        2.17        5.02        1.91 o   0.2032E+00
   9   3   1       73.37       71.04        5.03 o   0.1851E-01
  10   3   1       13.90       13.91        2.84 o   0.7931E-01
 -10   4   1        1.63        1.42        2.17 o   0.1942E+00
  -9   4   1       -0.38        0.28        1.93 o   0.2612E+00
  -8   4   1       -0.28        0.46        1.80 o   0.2960E+00
  -7   4   1        5.90        8.33        1.59 o   0.2034E+00
  -6   4   1        2.97        3.53        1.27 o   0.3761E+00
  -5   4   1       19.76       18.34        1.49 o   0.1184E+00
  -4   4   1      809.26      762.89        7.60 o   0.9276E-03
  -3   4   1       51.03       55.38        1.63 o   0.4350E-01
  -2   4   1       78.89       86.22        1.83 o   0.2623E-01
  -1   4   1      166.99      153.96        3.14 o   0.1102E-01
   0   4   1     1103.13     1083.98       11.40 o   0.5000E-03
   1   4   1     1011.04     1005.84        8.89 o   0.5886E-03
   2   4   1     2395.26     2155.81       16.71 o   0.1349E-03
   3   4   1       10.61       10.79        0.85 o   0.2406E+00
   4   4   1      217.17      215.68        3.44 o   0.7212E-02
   5   4   1       -0.13        0.17        0.79 o   0.1502E+01
   6   4   1        3.65        5.18        1.15 o   0.3600E+00
   7   4   1       15.07       15.53        1.93 o   0.1142E+00
   8   4   1       34.41       32.40        3.08 o   0.4755E-01
   9   4   1        9.30        7.04        2.42 o   0.1201E+00
  10   4   1        1.17        1.46        1.80 o   0.2719E+00
 -10   5   1        2.65        0.27        2.36 o   0.1701E+00
  -9   5   1        1.10        2.35        1.87 o   0.2445E+00
  -8   5   1       46.34       42.08        3.76 o   0.3343E-01
  -7   5   1       30.12       26.23        2.57 o   0.6239E-01
  -6   5   1      140.24      140.69        3.63 o   0.1222E-01
  -5   5   1       -1.10        0.20        1.25 o   0.5804E+00
  -4   5   1       92.37       96.79        2.29 o   0.2163E-01
  -3   5   1      581.73      595.42        5.90 o   0.1499E-02
  -2   5   1     3308.20     3192.58       20.70 o   0.6712E-04
  -1   5   1      274.55      284.22        3.69 o   0.4955E-02
   0   5   1       44.41       31.95        1.44 o   0.6740E-01
   1   5   1      245.51      242.75        3.52 o   0.6101E-02
   2   5   1       45.64       34.87        1.63 o   0.6111E-01
   3   5   1      858.07      867.18        6.90 o   0.7829E-03
   4   5   1        8.09       10.60        0.98 o   0.2456E+00
   5   5   1      330.19      337.71        5.16 o   0.3643E-02
   6   5   1        1.66        2.25        1.59 o   0.3153E+00
   7   5   1        1.19        1.50        1.57 o   0.3450E+00
   8   5   1        4.44        4.80        2.14 o   0.1649E+00
   9   5   1       -1.51        0.02        2.27 o   0.1880E+00
  10   5   1        3.57        0.12        2.40 o   0.1627E+00
 -10   6   1        2.70        3.20        2.10 o   0.1866E+00
  -9   6   1        3.48        1.92        2.63 o   0.1301E+00
  -8   6   1        1.02        0.20        1.83 o   0.2874E+00
  -7   6   1        7.11        8.12        2.17 o   0.1397E+00
  -6   6   1      116.04      114.29        3.67 o   0.1521E-01
  -5   6   1       55.05       52.86        2.25 o   0.3970E-01
  -4   6   1      133.74      140.58        2.70 o   0.1345E-01
  -3   6   1        3.72        4.65        1.02 o   0.4183E+00
  -2   6   1       14.82       15.33        1.10 o   0.1621E+00
  -1   6   1      906.89      871.34        7.51 o   0.7495E-03
   0   6   1      108.35       89.70        2.25 o   0.2157E-01
   1   6   1      230.95      249.82        3.42 o   0.6134E-02
   2   6   1       -1.21        0.14        0.62 o   0.1878E+01
   3   6   1        2.12        3.44        0.93 o   0.5522E+00
   4   6   1        9.30        8.00        1.15 o   0.2509E+00
   5   6   1        7.37        5.94        1.44 o   0.2434E+00
   6   6   1       52.97       57.57        2.78 o   0.3448E-01
   7   6   1       11.00       12.92        1.76 o   0.1416E+00
   8   6   1        6.24        3.50        1.87 o   0.2054E+00
   9   6   1        1.57        0.13        2.36 o   0.1742E+00
  -9   7   1        4.54        5.11        2.23 o   0.1536E+00
  -8   7   1        8.62       15.06        2.38 o   0.1017E+00
  -7   7   1        0.55        0.60        1.87 o   0.2726E+00
  -6   7   1      108.61       99.75        3.88 o   0.1661E-01
  -5   7   1        2.23        2.86        1.29 o   0.3998E+00
  -4   7   1       31.50       30.44        1.70 o   0.7378E-01
  -3   7   1       10.42        9.96        1.17 o   0.2174E+00
  -2   7   1      528.23      523.99        5.43 o   0.1828E-02
  -1   7   1      577.89      588.96        5.80 o   0.1526E-02
   0   7   1      457.48      498.86        5.71 o   0.2060E-02
   1   7   1      362.29      329.67        4.73 o   0.3615E-02
   2   7   1       50.50       53.30        1.93 o   0.4285E-01
   3   7   1       51.69       54.53        2.21 o   0.3997E-01
   4   7   1      210.59      225.24        4.12 o   0.6790E-02
   5   7   1       13.84       16.03        1.61 o   0.1315E+00
   6   7   1       36.05       38.17        2.50 o   0.5104E-01
   7   7   1       47.15       43.34        3.04 o   0.3927E-01
   8   7   1       16.39       15.96        2.40 o   0.9067E-01
   9   7   1       -0.98        0.05        3.27 o   0.9261E-01
  -9   8   1        2.04        2.00        2.25 o   0.1759E+00
  -8   8   1        3.52        1.68        1.97 o   0.2169E+00
  -7   8   1        5.84        5.74        2.70 o   0.1101E+00
  -6   8   1        5.54        8.33        1.55 o   0.2107E+00
  -5   8   1       54.98       51.25        2.74 o   0.3681E-01
  -4   8   1      155.84      156.82        3.67 o   0.1074E-01
  -3   8   1       33.07       26.32        1.89 o   0.7470E-01
  -2   8   1       49.55       47.93        1.80 o   0.4724E-01
  -1   8   1        9.38       17.21        0.96 o   0.1763E+00
   0   8   1      108.82      116.05        2.44 o   0.1739E-01
   1   8   1      413.85      434.85        5.58 o   0.2508E-02
   2   8   1      813.76      820.57        8.45 o   0.8426E-03
   3   8   1       65.38       63.14        2.55 o   0.3189E-01
   4   8   1       89.86      101.77        2.97 o   0.1954E-01
   5   8   1        7.05        6.61        1.38 o   0.2475E+00
   6   8   1       42.69       43.14        2.76 o   0.4311E-01
   7   8   1        8.58       10.32        1.76 o   0.1609E+00
   8   8   1       14.20       12.65        2.61 o   0.9022E-01
   9   8   1        0.96        0.50        2.36 o   0.1738E+00
  -9   9   1        0.45        0.11        2.34 o   0.1811E+00
  -8   9   1       -0.32        0.00        2.46 o   0.1640E+00
  -7   9   1        2.53        2.94        1.74 o   0.2564E+00
  -6   9   1        1.63        0.16        1.42 o   0.4495E+00
  -5   9   1        7.92        9.79        1.51 o   0.1924E+00
  -4   9   1      264.15      292.18        5.37 o   0.4566E-02
  -3   9   1       80.12       76.44        3.06 o   0.2442E-01
  -2   9   1       90.07       96.88        2.55 o   0.2124E-01
  -1   9   1      209.74      216.73        3.72 o   0.7195E-02
   0   9   1        6.69        8.10        1.17 o   0.2646E+00
   1   9   1       51.97       44.09        2.31 o   0.4446E-01
   2   9   1      543.22      554.37        7.01 o   0.1640E-02
   3   9   1      116.14      123.27        3.35 o   0.1488E-01
   4   9   1        1.72        0.04        1.34 o   0.5071E+00
   5   9   1       22.35       23.48        1.97 o   0.8565E-01
   6   9   1        0.38        0.07        1.53 o   0.4185E+00
   7   9   1        0.45        0.67        1.53 o   0.3969E+00
   8   9   1       -0.81        0.14        2.99 o   0.1102E+00
  -8  10   1        2.53        0.04        2.19 o   0.1981E+00
  -7  10   1        7.32        5.69        2.23 o   0.1443E+00
  -6  10   1       30.72       25.24        2.84 o   0.5768E-01
  -5  10   1       78.65       78.99        3.42 o   0.2277E-01
  -4  10   1        9.87       12.64        1.87 o   0.1376E+00
  -3  10   1       10.78        7.13        1.72 o   0.1784E+00
  -2  10   1        4.84        6.10        1.38 o   0.2711E+00
  -1  10   1       -1.10        0.25        1.10 o   0.7233E+00
   0  10   1       35.79       35.64        2.17 o   0.5783E-01
   1  10   1      229.61      229.10        4.61 o   0.6270E-02
   2  10   1        3.33        1.15        1.25 o   0.4655E+00
   3  10   1      124.42      130.02        3.35 o   0.1393E-01
   4  10   1       50.12       49.26        2.59 o   0.3988E-01
   5  10   1       17.58       16.95        2.02 o   0.1030E+00
   6  10   1       27.79       26.10        2.74 o   0.6023E-01
   7  10   1       11.00        8.11        2.25 o   0.1257E+00
   8  10   1       13.52       14.13        2.80 o   0.8083E-01
  -8  11   1        2.74        2.12        2.82 o   0.1151E+00
  -7  11   1        4.95        2.99        2.08 o   0.1830E+00
  -6  11   1       50.93       46.58        4.03 o   0.2943E-01
  -5  11   1      103.91      104.14        4.01 o   0.1613E-01
  -4  11   1        2.84        1.97        1.55 o   0.3221E+00
  -3  11   1        5.29        4.73        1.46 o   0.2714E+00
  -2  11   1        4.16        6.61        1.70 o   0.2125E+00
  -1  11   1        7.88        7.92        1.40 o   0.2237E+00
   0  11   1      104.98      116.11        3.25 o   0.1630E-01
   1  11   1        1.25        3.84        1.93 o   0.2146E+00
   2  11   1      101.20      104.57        3.35 o   0.1759E-01
   3  11   1       -0.76        0.28        1.55 o   0.3941E+00
   4  11   1        2.02        0.16        1.55 o   0.3786E+00
   5  11   1       94.04       98.47        3.88 o   0.1755E-01
   6  11   1        2.63        2.36        2.02 o   0.2072E+00
   7  11   1        3.25        6.07        2.08 o   0.1684E+00
   8  11   1        0.30        1.62        2.17 o   0.1979E+00
  -7  12   1       19.25       19.65        3.04 o   0.6371E-01
  -6  12   1       23.67       27.85        3.12 o   0.5330E-01
  -5  12   1       50.74       49.75        3.25 o   0.3430E-01
  -4  12   1        9.60       10.33        1.80 o   0.1543E+00
  -3  12   1       14.35       15.44        1.89 o   0.1177E+00
  -2  12   1       -0.13        0.01        1.15 o   0.7527E+00
  -1  12   1       50.59       41.00        3.08 o   0.3917E-01
   0  12   1      136.46      145.93        3.84 o   0.1178E-01
   1  12   1      123.13      119.29        4.08 o   0.1382E-01
   2  12   1      125.21      116.61        4.18 o   0.1378E-01
   3  12   1       65.98       64.39        3.52 o   0.2646E-01
   4  12   1        0.66        4.73        2.04 o   0.1922E+00
   5  12   1        6.47        9.07        1.76 o   0.1752E+00
   6  12   1        6.39        2.94        2.74 o   0.1139E+00
   7  12   1       14.86       21.33        3.23 o   0.5964E-01
  -6  13   1       38.32       43.85        3.95 o   0.3251E-01
  -5  13   1        2.06        1.29        1.97 o   0.2286E+00
  -4  13   1        0.96        0.00        1.70 o   0.3353E+00
  -3  13   1        0.32        0.12        1.38 o   0.5100E+00
  -2  13   1        1.44        1.43        1.63 o   0.3211E+00
  -1  13   1       31.23       28.20        2.99 o   0.5260E-01
   0  13   1       20.66       16.69        2.27 o   0.9006E-01
   1  13   1        0.13        0.20        1.95 o   0.2585E+00
   2  13   1        7.71        9.80        1.76 o   0.1665E+00
   3  13   1       25.84       23.94        2.70 o   0.6414E-01
   4  13   1        3.33        4.52        1.97 o   0.1928E+00
   5  13   1        1.21        2.73        1.70 o   0.2800E+00
   6  13   1       31.10       28.21        3.55 o   0.4420E-01
  -6  14   1       -0.06        0.52        1.91 o   0.2657E+00
  -5  14   1       22.04       15.64        3.01 o   0.6691E-01
  -4  14   1       24.41       23.49        2.74 o   0.6438E-01
  -3  14   1        3.69        6.32        2.02 o   0.1732E+00
  -2  14   1        1.93        0.05        1.29 o   0.5301E+00
  -1  14   1        0.98        2.32        1.74 o   0.2769E+00
   0  14   1       58.42       54.72        3.97 o   0.2704E-01
   1  14   1      146.01      138.33        4.84 o   0.1084E-01
   2  14   1       97.93       91.92        4.50 o   0.1654E-01
   3  14   1        0.74        4.62        1.36 o   0.3472E+00
   4  14   1       49.36       44.14        3.72 o   0.3268E-01
   5  14   1       -1.29        0.10        2.23 o   0.1952E+00
  -5  15   1        2.50        4.45        4.54 o   0.4582E-01
  -4  15   1       12.04       11.71        2.34 o   0.1080E+00
  -3  15   1        7.05        7.69        2.40 o   0.1231E+00
  -2  15   1       -0.32        0.72        1.63 o   0.3506E+00
  -1  15   1       -1.61        0.01        1.91 o   0.2619E+00
   0  15   1        4.05        7.39        2.21 o   0.1460E+00
   1  15   1        8.15        7.86        1.87 o   0.1664E+00
   2  15   1       28.13       26.31        2.74 o   0.5991E-01
   3  15   1        7.90        6.35        2.10 o   0.1519E+00
   4  15   1       10.10       13.30        2.50 o   0.9782E-01
  -3  16   1        1.89        1.33        1.95 o   0.2335E+00
  -2  16   1        0.57        2.55        1.66 o   0.3005E+00
  -1  16   1       12.29       11.22        2.46 o   0.1022E+00
   0  16   1       12.59       16.33        2.46 o   0.9103E-01
   1  16   1       31.97       24.78        3.25 o   0.5039E-01
   2  16   1       -0.13        0.11        1.72 o   0.3341E+00
   3  16   1       11.61       10.79        2.31 o   0.1123E+00
 -10   0   2        1.85        0.45        2.87 o   0.1177E+00
  -9   0   2        2.04        5.02        1.97 o   0.1941E+00
  -8   0   2        1.40        0.09        2.61 o   0.1433E+00
  -7   0   2       -2.02        0.13        1.95 o   0.2471E+00
  -6   0   2       -0.25        0.26        1.38 o   0.5044E+00
  -5   0   2      136.14      140.50        3.57 o   0.1244E-01
  -4   0   2       51.35       51.53        2.84 o   0.3661E-01
  -3   0   2     1227.49     1204.76       16.58 o   0.3930E-03
  -2   0   2     7172.04     7157.53      106.63 o   0.1253E-04
  -1   0   2       64.22       41.50        1.95 l   0.0000E+00
   0   0   2     7285.53     7372.85      126.54 l   0.0000E+00
   1   0   2     8338.12     8802.09      127.90 o   0.8652E-05
   2   0   2     2951.86     3026.67       33.01 o   0.7325E-04
   3   0   2     1886.24     1961.57       20.06 o   0.1712E-03
   4   0   2       97.31       92.07        2.93 o   0.2051E-01
   5   0   2      489.28      485.57        7.75 o   0.1939E-02
   6   0   2       14.29       15.78        1.91 o   0.1155E+00
   7   0   2       16.26       15.26        2.55 o   0.8634E-01
   8   0   2        1.42        0.12        2.44 o   0.1631E+00
   9   0   2       -6.30        0.28        2.57 o   0.1369E+00
  10   0   2        1.59        0.07        2.19 o   0.2017E+00
 -10   1   2       -0.19        0.04        2.12 o   0.2206E+00
  -9   1   2        1.59        2.41        2.08 o   0.2004E+00
  -8   1   2        5.82        5.09        1.68 o   0.2231E+00
  -7   1   2       25.50       26.48        2.04 o   0.7657E-01
  -6   1   2       -0.32        0.00        1.06 o   0.8626E+00
  -5   1   2      206.64      201.24        3.42 o   0.7854E-02
  -4   1   2        2.42        1.54        0.89 o   0.7365E+00
  -3   1   2       52.92       59.57        1.78 o   0.3990E-01
  -2   1   2    21151.74    21573.03      228.89 o   0.1533E-05
  -1   1   2        3.50        0.89        0.89 o   0.7453E+00
   0   1   2     2838.64     2738.20       34.67 l   0.0000E+00
   1   1   2        3.21        2.33        1.02 o   0.5417E+00
   2   1   2       48.85       52.39        1.76 o   0.4503E-01
   3   1   2      450.83      455.12        4.88 o   0.2330E-02
   4   1   2        3.74        3.96        0.70 o   0.5885E+00
   5   1   2        8.66        7.14        1.13 o   0.2714E+00
   6   1   2       56.57       54.79        2.19 o   0.3887E-01
   7   1   2       29.13       30.24        2.25 o   0.6498E-01
   8   1   2       -0.13        0.70        2.87 o   0.1195E+00
   9   1   2        4.18        1.43        1.93 o   0.2243E+00
  10   1   2       -1.63        0.47        3.50 o   0.7979E-01
 -10   2   2        5.37        9.92        2.21 o   0.1325E+00
  -9   2   2       10.19        7.32        1.89 o   0.1614E+00
  -8   2   2       -2.12        0.20        0.93 o   0.8832E+00
  -7   2   2        0.28        0.00        1.85 o   0.2907E+00
  -6   2   2       45.54       38.64        2.27 o   0.5031E-01
  -5   2   2        7.13        8.84        1.02 o   0.2729E+00
  -4   2   2     5915.35     5776.42       39.29 o   0.2122E-04
  -3   2   2      804.17      873.96        7.49 o   0.7988E-03
  -2   2   2      249.95      266.51        3.33 o   0.5578E-02
  -1   2   2     3282.43     3239.84       50.78 o   0.5795E-04
   0   2   2     3896.39     3771.88       59.70 o   0.4254E-04
   1   2   2     1411.90     1335.28       14.92 o   0.3300E-03
   2   2   2     1057.53     1041.31       11.72 o   0.5339E-03
   3   2   2      171.78      192.33        3.01 o   0.9059E-02
   4   2   2        9.83       12.95        0.96 o   0.2106E+00
   5   2   2      237.21      240.98        3.84 o   0.6150E-02
   6   2   2        7.85        6.78        1.23 o   0.2652E+00
   7   2   2       75.15       71.95        3.23 o   0.2518E-01
   8   2   2       47.02       47.03        3.93 o   0.3056E-01
   9   2   2        7.62        6.24        2.74 o   0.1040E+00
  10   2   2       -3.55        1.42        2.00 o   0.2155E+00
 -10   3   2       -0.89        0.02        2.42 o   0.1680E+00
  -9   3   2        1.93        0.78        2.42 o   0.1609E+00
  -8   3   2       -1.87        0.77        1.55 o   0.3633E+00
  -7   3   2        5.24        4.33        1.40 o   0.2929E+00
  -6   3   2       27.45       23.85        1.87 o   0.8343E-01
  -5   3   2       77.76       78.05        2.31 o   0.2697E-01
  -4   3   2       38.28       37.66        1.72 o   0.6082E-01
  -3   3   2       65.30       64.39        1.63 o   0.3584E-01
  -2   3   2     1382.84     1381.39       11.80 o   0.3300E-03
  -1   3   2      240.01      248.76        3.59 o   0.6011E-02
   0   3   2      290.98      289.11        3.97 o   0.4692E-02
   1   3   2        1.72        2.68        1.42 o   0.3633E+00
   2   3   2      388.38      386.29        4.54 o   0.3004E-02
   3   3   2      384.47      387.78        4.82 o   0.2984E-02
   4   3   2       26.43       27.20        1.34 o   0.9086E-01
   5   3   2       35.69       36.28        1.76 o   0.6310E-01
   6   3   2       69.35       65.17        2.87 o   0.2910E-01
   7   3   2       -2.23        0.01        1.23 o   0.5724E+00
   8   3   2        7.11        7.84        2.12 o   0.1446E+00
   9   3   2        6.60        8.08        2.23 o   0.1357E+00
  10   3   2       -0.15        2.67        1.95 o   0.2283E+00
 -10   4   2       15.84       16.09        2.89 o   0.7365E-01
  -9   4   2        3.52        2.58        2.00 o   0.2049E+00
  -8   4   2        3.82        0.03        1.66 o   0.3184E+00
  -7   4   2        4.37        5.10        1.27 o   0.3183E+00
  -6   4   2        0.53        0.04        1.23 o   0.6334E+00
  -5   4   2       59.76       50.75        2.21 o   0.3988E-01
  -4   4   2      690.83      688.43        7.26 o   0.1140E-02
  -3   4   2      149.51      154.89        2.50 o   0.1197E-01
  -2   4   2       55.02       47.71        1.44 o   0.4835E-01
  -1   4   2      256.97      236.86        4.10 o   0.5944E-02
   0   4   2      467.29      478.82        5.99 o   0.2113E-02
   1   4   2      687.30      684.05        6.96 o   0.1156E-02
   2   4   2     1944.43     1935.24       13.42 o   0.1778E-03
   3   4   2      676.67      687.43        6.24 o   0.1172E-02
   4   4   2        8.07        6.44        1.00 o   0.3125E+00
   5   4   2        0.28        0.12        0.89 o   0.1179E+01
   6   4   2        1.70        1.98        1.46 o   0.3667E+00
   7   4   2      114.21      104.51        3.86 o   0.1588E-01
   8   4   2       72.54       69.82        4.12 o   0.2216E-01
   9   4   2       -0.47        0.19        2.17 o   0.2094E+00
  10   4   2        0.83        0.55        2.31 o   0.1801E+00
 -10   5   2        2.97        1.51        2.80 o   0.1181E+00
  -9   5   2        1.57        0.43        1.95 o   0.2461E+00
  -8   5   2        5.75        7.17        2.10 o   0.1531E+00
  -7   5   2       -0.40        0.84        1.29 o   0.5287E+00
  -6   5   2        0.06        1.27        1.29 o   0.5141E+00
  -5   5   2       -0.55        0.05        1.13 o   0.7503E+00
  -4   5   2       26.13       31.36        1.46 o   0.8079E-01
  -3   5   2      365.75      345.52        4.39 o   0.3479E-02
  -2   5   2      517.68      504.24        5.46 o   0.1924E-02
  -1   5   2      244.98      250.75        3.04 o   0.6044E-02
   0   5   2     3150.09     2952.80       21.65 o   0.7602E-04
   1   5   2        4.88        3.12        0.85 o   0.5330E+00
   2   5   2      136.65      128.17        2.67 o   0.1438E-01
   3   5   2      451.37      410.12        5.05 o   0.2580E-02
   4   5   2       15.75       16.95        1.42 o   0.1343E+00
   5   5   2       89.54       93.30        3.23 o   0.2016E-01
   6   5   2       86.51       80.89        3.27 o   0.2227E-01
   7   5   2        2.67        2.50        1.51 o   0.3264E+00
   8   5   2       12.48       13.31        2.19 o   0.1111E+00
   9   5   2        0.47        0.80        2.36 o   0.1735E+00
  10   5   2       -0.72        0.61        2.02 o   0.2345E+00
 -10   6   2       -0.11        1.79        2.55 o   0.1456E+00
  -9   6   2        0.38        3.01        2.57 o   0.1378E+00
  -8   6   2       35.56       33.04        3.50 o   0.4141E-01
  -7   6   2        0.23        1.13        1.55 o   0.3766E+00
  -6   6   2        5.22        5.21        1.29 o   0.3020E+00
  -5   6   2       51.14       51.33        2.34 o   0.4067E-01
  -4   6   2       77.89       82.58        2.10 o   0.2647E-01
  -3   6   2      140.43      153.58        2.82 o   0.1213E-01
  -2   6   2       -0.25        2.18        0.59 o   0.1200E+01
  -1   6   2      273.51      256.59        3.48 o   0.5514E-02
   0   6   2      171.15      155.57        2.87 o   0.1100E-01
   1   6   2     1311.58     1264.35       10.93 o   0.3805E-03
   2   6   2       26.73       17.45        1.51 o   0.1096E+00
   3   6   2      333.93      339.53        4.50 o   0.3691E-02
   4   6   2        4.08        4.67        1.00 o   0.4178E+00
   5   6   2      163.89      158.13        3.95 o   0.1022E-01
   6   6   2        4.35        3.04        1.40 o   0.3283E+00
   7   6   2       -0.76        0.17        1.34 o   0.5257E+00
   8   6   2       -1.36        0.05        1.29 o   0.5476E+00
   9   6   2        1.08        0.94        2.61 o   0.1404E+00
  -9   7   2        1.63        1.66        2.04 o   0.2144E+00
  -8   7   2        2.91        3.13        1.61 o   0.2814E+00
  -7   7   2       23.97       22.12        2.84 o   0.6355E-01
  -6   7   2       11.93       11.87        1.80 o   0.1411E+00
  -5   7   2       11.10       13.13        1.34 o   0.1720E+00
  -4   7   2        1.32        2.04        1.21 o   0.4942E+00
  -3   7   2       78.16       81.32        2.12 o   0.2670E-01
  -2   7   2      153.82      142.53        2.74 o   0.1250E-01
  -1   7   2      305.99      333.85        3.99 o   0.3975E-02
   0   7   2       13.63       19.75        1.17 o   0.1386E+00
   1   7   2      411.05      403.54        5.20 o   0.2742E-02
   2   7   2       12.29       13.05        1.15 o   0.1831E+00
   3   7   2       99.44       97.05        2.61 o   0.2032E-01
   4   7   2       60.23       58.54        2.36 o   0.3544E-01
   5   7   2       21.10       21.95        1.95 o   0.9039E-01
   6   7   2        3.84        3.28        1.74 o   0.2433E+00
   7   7   2        5.12        5.38        1.68 o   0.2236E+00
   8   7   2       -1.55        0.08        1.23 o   0.5911E+00
   9   7   2       -1.38        0.54        1.93 o   0.2510E+00
  -9   8   2       -3.76        0.73        1.83 o   0.2583E+00
  -8   8   2        4.31        8.06        2.04 o   0.1586E+00
  -7   8   2        1.08        0.21        2.59 o   0.1457E+00
  -6   8   2       54.39       57.23        3.14 o   0.3201E-01
  -5   8   2        0.36        0.01        1.02 o   0.9284E+00
  -4   8   2      237.34      232.02        4.35 o   0.6204E-02
  -3   8   2      515.92      531.84        6.33 o   0.1787E-02
  -2   8   2      240.82      251.40        3.76 o   0.5899E-02
  -1   8   2       97.50      101.59        2.38 o   0.2026E-01
   0   8   2      400.20      406.12        5.33 o   0.2754E-02
   1   8   2       77.48       84.09        2.19 o   0.2595E-01
   2   8   2      805.69      818.83        8.51 o   0.8481E-03
   3   8   2       22.40       24.82        1.83 o   0.8730E-01
   4   8   2       80.92       86.53        2.95 o   0.2275E-01
   5   8   2        3.06        2.08        1.27 o   0.4227E+00
   6   8   2       25.45       24.61        2.31 o   0.7252E-01
   7   8   2        4.69        3.79        1.87 o   0.2097E+00
   8   8   2        1.40        0.85        2.04 o   0.2236E+00
   9   8   2       -1.42        0.05        2.14 o   0.2103E+00
  -9   9   2        4.29        1.15        2.23 o   0.1771E+00
  -8   9   2        3.74        4.71        2.02 o   0.1839E+00
  -7   9   2        9.23        6.18        2.23 o   0.1380E+00
  -6   9   2       44.96       41.98        3.48 o   0.3611E-01
  -5   9   2       77.70       75.68        3.27 o   0.2403E-01
  -4   9   2        1.40        2.36        1.51 o   0.3441E+00
  -3   9   2       15.45       13.65        1.70 o   0.1329E+00
  -2   9   2       63.69       62.40        2.44 o   0.3296E-01
  -1   9   2      275.00      271.25        4.65 o   0.4972E-02
   0   9   2      879.87      912.59        9.34 o   0.7073E-03
   1   9   2      504.25      517.04        6.71 o   0.1845E-02
   2   9   2        0.21        1.74        1.08 o   0.6443E+00
   3   9   2       26.26       26.66        2.04 o   0.7576E-01
   4   9   2      236.62      245.43        4.61 o   0.5828E-02
   5   9   2       57.76       49.17        3.01 o   0.3504E-01
   6   9   2       34.33       32.65        2.67 o   0.5329E-01
   7   9   2        2.02        0.97        1.91 o   0.2465E+00
   8   9   2        0.49        0.23        1.76 o   0.3124E+00
  -8  10   2        2.67        1.06        2.02 o   0.2193E+00
  -7  10   2        0.98        0.24        2.10 o   0.2190E+00
  -6  10   2        4.44        3.42        1.95 o   0.2005E+00
  -5  10   2       12.91       10.79        1.80 o   0.1439E+00
  -4  10   2        6.60        6.52        1.68 o   0.2051E+00
  -3  10   2        2.95        4.02        1.42 o   0.3159E+00
  -2  10   2        0.04        2.31        1.49 o   0.3726E+00
  -1  10   2       97.02      102.56        2.99 o   0.1889E-01
   0  10   2      434.89      462.44        6.35 o   0.2247E-02
   1  10   2       63.03       66.65        2.93 o   0.2923E-01
   2  10   2       25.39       38.60        2.25 o   0.5856E-01
   3  10   2      498.81      523.05        7.41 o   0.1801E-02
   4  10   2        0.45        2.66        1.23 o   0.4740E+00
   5  10   2        1.42        1.95        1.44 o   0.3799E+00
   6  10   2        7.18        7.28        1.83 o   0.1778E+00
   7  10   2       -0.32        0.20        1.55 o   0.4042E+00
   8  10   2       14.44       10.77        3.76 o   0.5561E-01
  -8  11   2       14.75        7.25        3.01 o   0.8196E-01
  -7  11   2       26.37       27.25        3.27 o   0.5026E-01
  -6  11   2        8.66        7.08        2.29 o   0.1304E+00
  -5  11   2        0.89        0.97        1.53 o   0.3808E+00
  -4  11   2        6.24       10.68        1.66 o   0.1761E+00
  -3  11   2       -0.49        0.64        1.53 o   0.3969E+00
  -2  11   2      132.72      126.58        4.08 o   0.1292E-01
  -1  11   2      117.06      116.50        3.40 o   0.1541E-01
   0  11   2        1.66        0.28        1.06 o   0.7387E+00
   1  11   2      179.60      171.88        4.67 o   0.8725E-02
   2  11   2       30.23       33.63        2.27 o   0.6062E-01
   3  11   2        9.91       10.08        1.68 o   0.1662E+00
   4  11   2       24.71       22.27        2.27 o   0.7732E-01
   5  11   2       79.35       76.40        3.93 o   0.2132E-01
   6  11   2       32.52       31.14        3.35 o   0.4498E-01
   7  11   2        2.34        2.33        2.21 o   0.1786E+00
  -7  12   2       15.48       19.86        2.89 o   0.6939E-01
  -6  12   2        2.78        1.73        1.59 o   0.3146E+00
  -5  12   2        3.21        1.61        2.14 o   0.1901E+00
  -4  12   2        0.85        0.77        1.70 o   0.3196E+00
  -3  12   2       70.05       65.77        3.38 o   0.2642E-01
  -2  12   2      115.76      113.57        3.80 o   0.1506E-01
  -1  12   2        0.79        1.42        1.57 o   0.3519E+00
   0  12   2        3.08        2.85        1.42 o   0.3410E+00
   1  12   2        4.14        3.51        1.55 o   0.2810E+00
   2  12   2        0.64        1.35        1.59 o   0.3475E+00
   3  12   2        7.32        7.68        1.66 o   0.1948E+00
   4  12   2       10.36       14.47        1.95 o   0.1241E+00
   5  12   2       65.21       69.96        3.82 o   0.2403E-01
   6  12   2        9.60        7.37        2.31 o   0.1261E+00
   7  12   2        1.19        0.43        1.80 o   0.2885E+00
  -6  13   2       -0.98        0.05        2.00 o   0.2444E+00
  -5  13   2        2.02        2.89        1.97 o   0.2127E+00
  -4  13   2        4.39        4.41        1.59 o   0.2557E+00
  -3  13   2       22.78       22.86        2.34 o   0.7615E-01
  -2  13   2       43.14       46.77        2.91 o   0.3980E-01
  -1  13   2      206.85      193.60        5.52 o   0.7049E-02
   0  13   2      181.80      166.11        4.73 o   0.8859E-02
   1  13   2       14.92       15.54        1.97 o   0.1122E+00
   2  13   2        0.30        0.11        1.34 o   0.5430E+00
   3  13   2        6.90        6.61        1.80 o   0.1862E+00
   4  13   2       24.39       21.27        2.72 o   0.6723E-01
   5  13   2        9.62       10.46        2.14 o   0.1273E+00
   6  13   2       15.03       12.78        2.70 o   0.8577E-01
  -6  14   2        4.14        3.41        2.25 o   0.1613E+00
  -5  14   2       -0.30        0.16        1.53 o   0.4166E+00
  -4  14   2        0.66        0.67        1.76 o   0.3022E+00
  -3  14   2        0.49        0.21        1.53 o   0.4117E+00
  -2  14   2        4.16        5.23        2.08 o   0.1708E+00
  -1  14   2       11.19       10.01        2.21 o   0.1218E+00
   0  14   2       40.42       37.12        3.06 o   0.4356E-01
   1  14   2       31.33       27.27        2.61 o   0.6001E-01
   2  14   2        1.32        4.66        1.70 o   0.2507E+00
   3  14   2        1.29        2.92        1.53 o   0.3253E+00
   4  14   2       87.82       73.39        5.12 o   0.1722E-01
   5  14   2        1.29        0.28        2.29 o   0.1836E+00
  -5  15   2        0.02        0.30        1.80 o   0.3013E+00
  -4  15   2        2.21        2.04        2.78 o   0.1193E+00
  -3  15   2        2.14        1.64        1.89 o   0.2421E+00
  -2  15   2       27.41       26.86        2.87 o   0.5728E-01
  -1  15   2       40.67       39.68        3.65 o   0.3613E-01
   0  15   2       24.07       25.49        2.99 o   0.5733E-01
   1  15   2        0.11        0.70        1.53 o   0.4016E+00
   2  15   2       36.83       30.47        2.97 o   0.4948E-01
   3  15   2        1.00        1.63        1.93 o   0.2398E+00
   4  15   2       20.70       23.13        2.82 o   0.6468E-01
  -3  16   2        4.71        6.24        2.08 o   0.1631E+00
  -2  16   2        5.92        5.07        1.93 o   0.1848E+00
  -1  16   2        5.60        3.56        1.85 o   0.2112E+00
   0  16   2        6.96        5.59        2.19 o   0.1496E+00
   1  16   2        1.36        1.72        1.66 o   0.3090E+00
   2  16   2       -0.21        1.23        1.97 o   0.2397E+00
   3  16   2        2.38        2.25        2.21 o   0.1791E+00
 -10   1   3        1.46        1.31        2.25 o   0.1824E+00
  -9   1   3        0.70        0.11        1.95 o   0.2558E+00
  -8   1   3       11.68       11.97        1.95 o   0.1310E+00
  -7   1   3       10.08        9.71        1.51 o   0.1846E+00
  -6   1   3       20.91       22.09        1.66 o   0.9990E-01
  -5   1   3      219.04      221.13        3.80 o   0.6905E-02
  -4   1   3      377.06      356.26        5.03 o   0.3257E-02
  -3   1   3      102.49       99.55        2.02 o   0.2085E-01
  -2   1   3       23.63        1.90        3.10 o   0.7989E-01
  -1   1   3     8546.42     8395.82      132.13 o   0.8916E-05
   0   1   3     2789.29     2675.81       29.66 o   0.8913E-04
   1   1   3     3480.66     3508.26       34.41 o   0.5533E-04
   2   1   3       83.37       77.21        2.17 o   0.2693E-01
   3   1   3        1.06        0.10        0.74 o   0.1467E+01
   4   1   3        8.94        4.29        0.91 o   0.3736E+00
   5   1   3      378.85      382.94        5.12 o   0.3019E-02
   6   1   3       78.69       74.57        2.76 o   0.2606E-01
   7   1   3        0.72        0.19        1.27 o   0.5759E+00
   8   1   3        0.85        0.02        2.23 o   0.1977E+00
   9   1   3       12.46        6.82        2.50 o   0.1106E+00
  10   1   3        1.34        2.05        2.59 o   0.1376E+00
 -10   2   3       -1.57        0.13        1.53 o   0.3961E+00
  -9   2   3        2.19        6.28        2.08 o   0.1704E+00
  -8   2   3       15.71       15.85        2.17 o   0.1014E+00
  -7   2   3       22.61       26.10        2.06 o   0.7876E-01
  -6   2   3        1.36        2.09        1.36 o   0.4141E+00
  -5   2   3        3.06        2.07        1.04 o   0.5481E+00
  -4   2   3     1647.39     1580.39       13.03 o   0.2513E-03
  -3   2   3      474.36      493.17        5.26 o   0.2069E-02
  -2   2   3       16.66       16.17        0.96 o   0.1597E+00
  -1   2   3       93.87       89.12        3.08 o   0.2085E-01
   0   2   3     1120.77     1151.19       17.79 o   0.4260E-03
   1   2   3       25.05       32.76        1.36 o   0.8140E-01
   2   2   3       28.76       18.65        1.44 o   0.1055E+00
   3   2   3       52.99       55.52        1.91 o   0.4114E-01
   4   2   3       42.73       39.24        1.72 o   0.5733E-01
   5   2   3        5.69        5.67        1.00 o   0.3604E+00
   6   2   3        1.91        1.48        1.40 o   0.4059E+00
   7   2   3       90.46       84.36        3.91 o   0.1945E-01
   8   2   3       -0.02        0.00        1.38 o   0.5246E+00
   9   2   3        6.84        5.19        2.17 o   0.1540E+00
  10   2   3        1.38        1.63        2.44 o   0.1553E+00
 -10   3   3       -1.25        0.00        1.93 o   0.2590E+00
  -9   3   3       -0.15        0.18        2.46 o   0.1635E+00
  -8   3   3       -1.25        0.10        1.66 o   0.3460E+00
  -7   3   3        7.11        3.68        1.70 o   0.2277E+00
  -6   3   3     1775.91     1780.24       15.43 o   0.2054E-03
  -5   3   3      191.31      185.31        3.40 o   0.8749E-02
  -4   3   3      193.12      212.24        3.29 o   0.7772E-02
  -3   3   3      355.71      343.33        3.82 o   0.3609E-02
  -2   3   3       38.21       37.26        1.25 o   0.6689E-01
  -1   3   3       67.30       58.52        2.21 o   0.3493E-01
   0   3   3      762.52      788.97        6.20 o   0.9393E-03
   1   3   3      851.55      875.20        9.98 o   0.7475E-03
   2   3   3      794.40      799.55        7.43 o   0.8912E-03
   3   3   3       49.76       46.76        2.00 o   0.4632E-01
   4   3   3       35.69       36.99        1.61 o   0.6434E-01
   5   3   3       36.51       34.59        2.17 o   0.5844E-01
   6   3   3      156.75      157.92        3.95 o   0.1041E-01
   7   3   3        3.80        4.98        1.80 o   0.2133E+00
   8   3   3        3.33        1.48        1.93 o   0.2283E+00
   9   3   3       44.73       51.08        4.25 o   0.2766E-01
  10   3   3       -1.38        0.01        1.63 o   0.3552E+00
 -10   4   3        1.59        0.14        2.04 o   0.2301E+00
  -9   4   3        0.36        0.32        2.29 o   0.1866E+00
  -8   4   3       58.97       58.17        3.50 o   0.2889E-01
  -7   4   3       11.72       11.30        1.78 o   0.1459E+00
  -6   4   3       17.77       18.26        1.97 o   0.1012E+00
  -5   4   3       36.22       35.43        1.76 o   0.6367E-01
  -4   4   3      549.76      533.57        6.16 o   0.1729E-02
  -3   4   3        0.11        0.07        0.55 o   0.3039E+01
  -2   4   3      293.93      292.08        3.12 o   0.4760E-02
  -1   4   3      237.72      224.75        2.91 o   0.6827E-02
   0   4   3       19.66       12.46        1.04 o   0.1686E+00
   1   4   3       13.14       16.82        0.85 o   0.1718E+00
   2   4   3       45.30       26.68        1.70 o   0.6953E-01
   3   4   3      459.18      439.78        6.50 o   0.2294E-02
   4   4   3      141.96      143.82        3.21 o   0.1240E-01
   5   4   3       61.37       60.16        2.40 o   0.3442E-01
   6   4   3       48.51       47.00        2.65 o   0.4076E-01
   7   4   3      155.25      151.75        4.42 o   0.1035E-01
   8   4   3        8.00       11.42        2.34 o   0.1144E+00
   9   4   3        5.35        8.15        2.21 o   0.1398E+00
  10   4   3       -0.13        0.55        1.87 o   0.2765E+00
 -10   5   3       -0.68        0.00        2.63 o   0.1429E+00
  -9   5   3        3.12        3.19        2.12 o   0.1821E+00
  -8   5   3       11.00        7.02        1.97 o   0.1528E+00
  -7   5   3        1.49        0.44        1.51 o   0.3975E+00
  -6   5   3        0.91        0.05        1.68 o   0.3429E+00
  -5   5   3       56.57       52.39        2.31 o   0.3907E-01
  -4   5   3        9.79       10.86        1.06 o   0.2226E+00
  -3   5   3      189.04      182.70        2.80 o   0.9205E-02
  -2   5   3       97.93       99.22        1.89 o   0.2152E-01
  -1   5   3      629.24      631.55        5.65 o   0.1354E-02
   0   5   3     2032.16     1976.46       13.95 o   0.1683E-03
   1   5   3      359.95      383.79        4.69 o   0.3130E-02
   2   5   3       34.65       30.91        1.66 o   0.7180E-01
   3   5   3      454.15      447.47        5.29 o   0.2340E-02
   4   5   3      113.55      110.76        3.01 o   0.1682E-01
   5   5   3      233.37      237.86        4.27 o   0.6139E-02
   6   5   3      351.95      360.89        6.22 o   0.3185E-02
   7   5   3        0.00        0.04        1.63 o   0.3730E+00
   8   5   3        5.14        6.13        2.10 o   0.1603E+00
   9   5   3       11.97       12.52        2.80 o   0.8452E-01
 -10   6   3        4.54        6.02        2.34 o   0.1391E+00
  -9   6   3        0.08        0.09        2.04 o   0.2392E+00
  -8   6   3       -1.66        0.01        1.93 o   0.2562E+00
  -7   6   3       12.74       13.84        1.95 o   0.1223E+00
  -6   6   3        0.81        1.31        1.32 o   0.4793E+00
  -5   6   3        5.43        4.38        1.15 o   0.3581E+00
  -4   6   3       -0.45        1.29        0.85 o   0.9700E+00
  -3   6   3      169.58      179.09        2.84 o   0.9804E-02
  -2   6   3     1423.41     1455.82       10.27 o   0.3082E-03
  -1   6   3      729.36      711.31        6.60 o   0.1077E-02
   0   6   3        4.37        5.02        0.85 o   0.4493E+00
   1   6   3      255.85      236.51        4.16 o   0.5954E-02
   2   6   3       94.11       95.63        2.46 o   0.2130E-01
   3   6   3       24.29       21.98        1.49 o   0.1013E+00
   4   6   3      445.36      469.22        5.80 o   0.2221E-02
   5   6   3       82.41       75.17        3.01 o   0.2461E-01
   6   6   3       12.78       15.10        1.78 o   0.1275E+00
   7   6   3        0.38        0.05        1.25 o   0.6182E+00
   8   6   3        3.33        1.72        2.48 o   0.1456E+00
   9   6   3        4.56        4.85        2.21 o   0.1572E+00
  -9   7   3        4.27        3.69        2.44 o   0.1395E+00
  -8   7   3       21.02       26.52        2.89 o   0.5989E-01
  -7   7   3        1.46        2.18        1.95 o   0.2266E+00
  -6   7   3       28.13       25.70        2.31 o   0.6949E-01
  -5   7   3      165.86      171.07        3.61 o   0.9802E-02
  -4   7   3        1.87        1.53        1.08 o   0.5951E+00
  -3   7   3       99.94       95.49        2.40 o   0.2099E-01
  -2   7   3       11.91       13.50        1.04 o   0.1893E+00
  -1   7   3      766.87      738.59        7.18 o   0.9963E-03
   0   7   3       76.15       81.67        2.00 o   0.2722E-01
   1   7   3      276.93      289.46        4.63 o   0.4670E-02
   2   7   3        5.84        4.39        1.10 o   0.3638E+00
   3   7   3        3.08        4.66        1.06 o   0.4145E+00
   4   7   3       20.00       19.37        1.63 o   0.1089E+00
   5   7   3        4.63        6.27        1.27 o   0.2924E+00
   6   7   3        9.74        9.28        1.63 o   0.1760E+00
   7   7   3        2.38        2.31        1.68 o   0.2830E+00
   8   7   3        2.36        0.30        2.06 o   0.2201E+00
   9   7   3        5.31        3.81        2.23 o   0.1583E+00
  -9   8   3        3.31        3.68        2.21 o   0.1672E+00
  -8   8   3        3.50        0.92        1.87 o   0.2475E+00
  -7   8   3        8.53        3.95        2.12 o   0.1607E+00
  -6   8   3       42.61       42.74        3.25 o   0.3845E-01
  -5   8   3       32.16       33.53        2.02 o   0.6399E-01
  -4   8   3        6.73        6.56        1.32 o   0.2619E+00
  -3   8   3      162.08      160.28        3.16 o   0.1077E-01
  -2   8   3       93.43       95.32        2.27 o   0.2183E-01
  -1   8   3      400.63      405.51        5.03 o   0.2780E-02
   0   8   3      203.92      213.20        3.46 o   0.7496E-02
   1   8   3      282.81      278.54        5.01 o   0.4713E-02
   2   8   3       53.24       46.59        2.29 o   0.4293E-01
   3   8   3      149.22      150.39        3.67 o   0.1130E-01
   4   8   3        7.90        9.09        1.40 o   0.2117E+00
   5   8   3       11.57       11.41        1.66 o   0.1556E+00
   6   8   3       -1.61        0.80        1.59 o   0.3491E+00
   7   8   3        1.25        0.27        1.21 o   0.6066E+00
   8   8   3       -2.61        1.02        2.00 o   0.2242E+00
   9   8   3        7.75        6.10        2.84 o   0.9813E-01
  -9   9   3        1.23        0.14        2.29 o   0.1848E+00
  -8   9   3        2.97        0.71        2.70 o   0.1295E+00
  -7   9   3        1.85        3.19        2.12 o   0.1866E+00
  -6   9   3       22.46       21.16        2.67 o   0.6955E-01
  -5   9   3       32.65       35.31        2.38 o   0.5633E-01
  -4   9   3       58.53       61.89        2.84 o   0.3174E-01
  -3   9   3       11.61       14.57        1.40 o   0.1571E+00
  -2   9   3      191.21      192.60        3.40 o   0.8462E-02
  -1   9   3       26.18       29.99        1.61 o   0.8014E-01
   0   9   3      234.58      250.91        3.99 o   0.5916E-02
   1   9   3      834.42      885.97       10.68 o   0.7377E-03
   2   9   3      227.15      255.53        4.90 o   0.5625E-02
   3   9   3        2.63        1.50        1.19 o   0.5014E+00
   4   9   3       54.43       53.37        2.74 o   0.3610E-01
   5   9   3       22.59       19.42        2.38 o   0.8015E-01
   6   9   3       26.47       24.17        2.67 o   0.6405E-01
   7   9   3       -2.84        1.50        1.51 o   0.3480E+00
   8   9   3       -1.27        1.43        2.06 o   0.2144E+00
  -8  10   3       14.46       13.28        2.78 o   0.8217E-01
  -7  10   3       11.34       15.46        2.48 o   0.9303E-01
  -6  10   3       12.55       11.02        2.38 o   0.1068E+00
  -5  10   3        0.74        0.24        1.72 o   0.3244E+00
  -4  10   3       59.44       53.65        2.93 o   0.3376E-01
  -3  10   3       74.62       73.71        3.14 o   0.2523E-01
  -2  10   3      316.22      316.22        5.05 o   0.3974E-02
  -1  10   3       66.53       70.99        2.65 o   0.2891E-01
   0  10   3       23.10       26.44        1.87 o   0.8273E-01
   1  10   3       85.13       87.71        2.97 o   0.2212E-01
   2  10   3       97.99       97.69        3.23 o   0.1895E-01
   3  10   3      260.69      260.11        5.29 o   0.5120E-02
   4  10   3       46.32       37.54        2.76 o   0.4514E-01
   5  10   3        1.57        2.01        2.08 o   0.2039E+00
   6  10   3        5.92        5.83        1.78 o   0.1992E+00
   7  10   3        0.34        0.12        1.53 o   0.4175E+00
   8  10   3        0.96        0.02        2.72 o   0.1336E+00
  -8  11   3        0.55        1.10        2.27 o   0.1838E+00
  -7  11   3        7.15        5.74        2.27 o   0.1406E+00
  -6  11   3        1.89        0.08        1.87 o   0.2703E+00
  -5  11   3       23.61       19.62        2.57 o   0.7358E-01
  -4  11   3       37.04       33.84        2.63 o   0.5207E-01
  -3  11   3       43.82       42.87        2.84 o   0.4213E-01
  -2  11   3        6.56        8.06        1.72 o   0.1869E+00
  -1  11   3       52.35       55.51        2.63 o   0.3639E-01
   0  11   3       22.23       26.04        1.93 o   0.8242E-01
   1  11   3       -0.23        0.92        1.13 o   0.6765E+00
   2  11   3       -0.57        0.14        1.66 o   0.3533E+00
   3  11   3      121.83      130.71        3.84 o   0.1333E-01
   4  11   3       31.29       32.58        2.57 o   0.5619E-01
   5  11   3        0.47        0.09        1.89 o   0.2751E+00
   6  11   3       30.95       27.98        3.06 o   0.5179E-01
   7  11   3        4.99        3.56        2.44 o   0.1385E+00
  -7  12   3        4.12        5.91        1.74 o   0.2129E+00
  -6  12   3        1.85        1.10        1.87 o   0.2560E+00
  -5  12   3        2.70        1.31        1.53 o   0.3468E+00
  -4  12   3       23.54       24.64        2.34 o   0.7320E-01
  -3  12   3      139.66      130.78        4.25 o   0.1217E-01
  -2  12   3       27.34       22.99        2.29 o   0.7395E-01
  -1  12   3       27.98       22.84        2.25 o   0.7477E-01
   0  12   3        1.38        0.51        1.55 o   0.3778E+00
   1  12   3       37.72       44.02        2.61 o   0.4555E-01
   2  12   3       95.81       94.23        3.69 o   0.1841E-01
   3  12   3       17.24       16.93        2.10 o   0.9977E-01
   4  12   3       64.20       59.64        3.46 o   0.2813E-01
   5  12   3       -0.06        0.25        1.97 o   0.2528E+00
   6  12   3       -1.32        0.28        1.76 o   0.3033E+00
   7  12   3        1.23        0.24        3.50 o   0.8035E-01
  -6  13   3       -0.45        0.43        1.85 o   0.2821E+00
  -5  13   3        5.99        4.13        1.85 o   0.2042E+00
  -4  13   3       24.69       20.38        2.78 o   0.6647E-01
  -3  13   3        1.76        1.95        1.49 o   0.3587E+00
  -2  13   3       14.56       16.06        1.97 o   0.1113E+00
  -1  13   3        3.44        3.24        1.76 o   0.2420E+00
   0  13   3        0.49        0.93        1.46 o   0.4190E+00
   1  13   3       13.42       16.93        1.78 o   0.1199E+00
   2  13   3        1.44        2.53        1.36 o   0.3975E+00
   3  13   3        2.08        3.46        1.59 o   0.2883E+00
   4  13   3        5.52        4.86        1.87 o   0.1968E+00
   5  13   3       23.27       19.07        2.76 o   0.6926E-01
   6  13   3        9.26        4.75        2.93 o   0.9480E-01
  -6  14   3        0.87        0.82        1.72 o   0.3112E+00
  -5  14   3        7.45        6.14        2.38 o   0.1294E+00
  -4  14   3       21.40       21.98        2.65 o   0.6974E-01
  -3  14   3       38.19       36.79        3.25 o   0.4206E-01
  -2  14   3       33.65       34.83        2.74 o   0.5104E-01
  -1  14   3       -1.10        0.01        1.72 o   0.3256E+00
   0  14   3        2.59        3.32        1.57 o   0.2921E+00
   1  14   3        9.34       13.39        1.72 o   0.1462E+00
   2  14   3       24.54       23.16        2.50 o   0.7022E-01
   3  14   3       66.96       57.19        3.67 o   0.2721E-01
   4  14   3        3.69        5.52        2.17 o   0.1606E+00
   5  14   3        6.86        9.66        2.08 o   0.1408E+00
  -4  15   3        6.62        2.53        2.00 o   0.1925E+00
  -3  15   3        2.00        3.16        1.63 o   0.2833E+00
  -2  15   3        1.61        3.01        1.95 o   0.2172E+00
  -1  15   3        6.39        5.78        2.02 o   0.1681E+00
   0  15   3       16.75       17.16        2.57 o   0.8199E-01
   1  15   3        8.56        9.98        1.89 o   0.1515E+00
   2  15   3       83.94       70.08        4.01 o   0.2163E-01
   3  15   3        0.85        1.52        1.72 o   0.2980E+00
   4  15   3        8.07        6.93        2.27 o   0.1339E+00
  -3  16   3       36.77       33.95        3.84 o   0.3698E-01
  -2  16   3       27.13       22.32        3.25 o   0.5369E-01
  -1  16   3        8.87       15.01        2.36 o   0.1026E+00
   0  16   3       32.16       29.42        3.99 o   0.3784E-01
   1  16   3        1.15        0.69        1.76 o   0.2973E+00
   2  16   3       65.87       62.86        3.88 o   0.2503E-01
 -10   0   4       11.08       10.05        3.80 o   0.5630E-01
  -9   0   4       -0.79        1.03        3.21 o   0.9464E-01
  -8   0   4       12.44        9.51        2.42 o   0.1085E+00
  -7   0   4       17.11       14.03        2.50 o   0.8941E-01
  -6   0   4        4.80        4.10        1.27 o   0.3362E+00
  -5   0   4        7.49        5.44        1.42 o   0.2529E+00
  -4   0   4     1559.68     1555.01       17.98 o   0.2545E-03
  -3   0   4     2771.77     2655.28       28.09 o   0.9107E-04
  -2   0   4     4293.92     3973.87       64.98 o   0.3709E-04
  -1   0   4     2016.39     1951.93       39.46 o   0.1391E-03
   0   0   4       70.97       94.14        3.10 o   0.2183E-01
   1   0   4     3291.01     3305.05       51.06 o   0.5653E-04
   2   0   4        5.65        0.77        1.19 o   0.4642E+00
   3   0   4     3359.98     3318.71       29.15 o   0.6167E-04
   4   0   4     1505.52     1530.09       18.11 o   0.2641E-03
   5   0   4        6.92        4.97        1.59 o   0.2325E+00
   6   0   4        0.34        1.97        1.74 o   0.2882E+00
   7   0   4        1.55        2.02        2.14 o   0.1934E+00
   8   0   4       16.58        9.57        3.82 o   0.5425E-01
   9   0   4       -0.89        0.41        2.48 o   0.1576E+00
  10   0   4        3.25        0.25        2.89 o   0.1147E+00
 -10   1   4        0.83        1.13        2.29 o   0.1795E+00
  -9   1   4       -1.70        0.00        1.36 o   0.4950E+00
  -8   1   4       -0.02        2.93        1.78 o   0.2641E+00
  -7   1   4        1.72        1.81        1.70 o   0.2912E+00
  -6   1   4       96.55       95.00        2.84 o   0.2032E-01
  -5   1   4      113.21      116.01        2.67 o   0.1678E-01
  -4   1   4     1129.50     1109.01        9.91 o   0.4880E-03
  -3   1   4      170.91      188.93        2.89 o   0.9277E-02
  -2   1   4     1133.91     1111.72       10.27 o   0.4840E-03
  -1   1   4       45.39       41.63        1.76 o   0.5367E-01
   0   1   4      172.33      160.41        4.82 o   0.9212E-02
   1   1   4      126.74      124.91        3.16 o   0.1452E-01
   2   1   4      355.98      340.82        4.78 o   0.3526E-02
   3   1   4      963.19      911.31        8.75 o   0.6778E-03
   4   1   4       -0.64        0.15        0.59 o   0.2220E+01
   5   1   4      139.75      136.53        3.40 o   0.1277E-01
   6   1   4       10.64       11.51        1.57 o   0.1646E+00
   7   1   4        0.21        0.09        1.25 o   0.6216E+00
   8   1   4       -1.66        1.22        2.08 o   0.2106E+00
   9   1   4       -0.57        1.63        2.65 o   0.1345E+00
  10   1   4        1.95        0.21        2.40 o   0.1667E+00
 -10   2   4       -0.96        0.17        2.19 o   0.2035E+00
  -9   2   4        3.42        3.04        2.14 o   0.1792E+00
  -8   2   4       64.05       63.87        3.44 o   0.2724E-01
  -7   2   4       38.55       38.71        2.67 o   0.4773E-01
  -6   2   4       34.84       40.21        2.02 o   0.5631E-01
  -5   2   4        5.01        4.92        0.98 o   0.3995E+00
  -4   2   4      746.87      703.97        7.05 o   0.1068E-02
  -3   2   4     1034.94     1018.07        8.94 o   0.5719E-03
  -2   2   4      433.34      480.06        5.18 o   0.2231E-02
  -1   2   4     3009.94     3011.04       30.51 o   0.7372E-04
   0   2   4      722.56      733.94       10.85 o   0.9704E-03
   1   2   4     1583.09     1496.45       13.82 o   0.2728E-03
   2   2   4       19.34        7.49        1.34 o   0.1822E+00
   3   2   4      106.55      114.47        2.65 o   0.1740E-01
   4   2   4       30.91       32.62        1.61 o   0.7270E-01
   5   2   4       87.17       88.42        2.55 o   0.2301E-01
   6   2   4        4.73        6.19        1.25 o   0.2977E+00
   7   2   4        0.17        0.21        2.48 o   0.1605E+00
   8   2   4        8.02        7.90        2.44 o   0.1179E+00
   9   2   4        4.88        9.22        2.38 o   0.1232E+00
  10   2   4        0.23        0.90        1.91 o   0.2592E+00
 -10   3   4        2.31        0.71        2.04 o   0.2203E+00
  -9   3   4        4.52        1.41        2.08 o   0.1966E+00
  -8   3   4        7.15        8.41        1.78 o   0.1750E+00
  -7   3   4       19.55       20.93        2.10 o   0.8901E-01
  -6   3   4      134.89      139.16        3.82 o   0.1228E-01
  -5   3   4        6.90        7.97        1.06 o   0.2828E+00
  -4   3   4        8.56        6.32        0.96 o   0.3186E+00
  -3   3   4      319.15      305.73        4.05 o   0.4237E-02
  -2   3   4       24.63       22.77        0.93 o   0.1141E+00
  -1   3   4       96.14       82.86        2.55 o   0.2320E-01
   0   3   4      101.15       74.83        2.80 o   0.2347E-01
   1   3   4      883.20      848.31        7.22 o   0.7870E-03
   2   3   4      169.15      161.39        3.18 o   0.1050E-01
   3   3   4      265.15      284.62        4.31 o   0.4907E-02
   4   3   4       41.65       38.77        1.97 o   0.5520E-01
   5   3   4       21.40       16.10        1.59 o   0.1186E+00
   6   3   4        1.61        1.87        1.29 o   0.4484E+00
   7   3   4       84.45       78.13        4.56 o   0.1860E-01
   8   3   4       21.48       19.78        2.74 o   0.7003E-01
   9   3   4       -0.49        0.61        1.78 o   0.2981E+00
 -10   4   4       -0.72        1.49        1.61 o   0.3351E+00
  -9   4   4        1.10        0.01        1.93 o   0.2600E+00
  -8   4   4      102.83      102.73        4.31 o   0.1569E-01
  -7   4   4       58.36       54.31        3.14 o   0.3232E-01
  -6   4   4        8.83       11.72        1.59 o   0.1670E+00
  -5   4   4      351.42      346.88        5.12 o   0.3451E-02
  -4   4   4        3.44        4.01        0.93 o   0.4845E+00
  -3   4   4      109.43      110.82        2.00 o   0.1867E-01
  -2   4   4      160.04      178.44        1.97 o   0.1051E-01
  -1   4   4      312.55      327.85        4.48 o   0.3943E-02
   0   4   4      588.44      557.04        5.16 o   0.1622E-02
   1   4   4     2702.46     2543.21       15.69 o   0.1026E-03
   2   4   4      339.89      329.66        4.12 o   0.3806E-02
   3   4   4      106.63      114.85        3.33 o   0.1619E-01
   4   4   4      987.37      993.98       10.40 o   0.5939E-03
   5   4   4        2.29        5.33        1.32 o   0.3243E+00
   6   4   4        1.40        0.56        1.42 o   0.4385E+00
   7   4   4        9.47       15.10        1.97 o   0.1222E+00
   8   4   4       -0.47        0.86        2.00 o   0.2377E+00
   9   4   4        0.59        0.26        2.21 o   0.2005E+00
 -10   5   4       11.25        8.53        3.29 o   0.7227E-01
  -9   5   4        1.34        0.71        2.12 o   0.2088E+00
  -8   5   4        1.80        1.56        1.80 o   0.2658E+00
  -7   5   4       -1.15        0.00        1.85 o   0.2834E+00
  -6   5   4       -1.02        0.00        1.46 o   0.4443E+00
  -5   5   4       13.95       14.90        1.42 o   0.1476E+00
  -4   5   4       86.38       92.53        2.21 o   0.2312E-01
  -3   5   4      226.02      207.10        3.06 o   0.7481E-02
  -2   5   4       10.85       13.74        0.76 o   0.2118E+00
  -1   5   4       58.46       63.12        1.36 o   0.3900E-01
   0   5   4      194.58      149.53        2.65 o   0.1081E-01
   1   5   4      257.16      256.06        3.23 o   0.5750E-02
   2   5   4      786.52      811.65        6.98 o   0.8859E-03
   3   5   4      124.25      104.14        3.40 o   0.1628E-01
   4   5   4       40.33       35.42        2.21 o   0.5548E-01
   5   5   4      265.15      276.57        4.67 o   0.4960E-02
   6   5   4       31.89       32.57        2.36 o   0.5942E-01
   7   5   4       18.34       21.16        2.36 o   0.8142E-01
   8   5   4        0.06        0.20        2.23 o   0.1993E+00
   9   5   4        9.09       12.01        2.53 o   0.1008E+00
 -10   6   4        4.03        2.02        2.57 o   0.1345E+00
  -9   6   4        3.01        0.42        1.85 o   0.2626E+00
  -8   6   4        1.59        1.15        2.57 o   0.1429E+00
  -7   6   4       37.13       29.92        2.84 o   0.5164E-01
  -6   6   4        9.53       11.14        1.66 o   0.1630E+00
  -5   6   4        4.14        3.52        1.19 o   0.3886E+00
  -4   6   4      223.01      223.00        3.74 o   0.6821E-02
  -3   6   4      266.40      258.40        3.57 o   0.5532E-02
  -2   6   4     1771.50     1748.85       12.27 o   0.2141E-03
  -1   6   4       83.60      100.35        1.95 o   0.2249E-01
   0   6   4       48.13       47.21        1.59 o   0.4994E-01
   1   6   4       54.45       48.33        1.87 o   0.4497E-01
   2   6   4      210.38      196.58        3.69 o   0.7838E-02
   3   6   4      291.39      321.11        4.33 o   0.4180E-02
   4   6   4      403.62      413.32        5.58 o   0.2673E-02
   5   6   4       22.80       26.20        1.97 o   0.8068E-01
   6   6   4        4.16        5.97        1.63 o   0.2295E+00
   7   6   4       21.08       18.94        2.57 o   0.7620E-01
   8   6   4        7.92        7.53        2.10 o   0.1461E+00
   9   6   4        3.10        0.83        2.50 o   0.1478E+00
  -9   7   4       -4.05        0.67        1.27 o   0.4591E+00
  -8   7   4        4.29        5.86        1.83 o   0.1996E+00
  -7   7   4        0.98        0.15        2.06 o   0.2288E+00
  -6   7   4       13.23       13.09        1.78 o   0.1346E+00
  -5   7   4       85.28       82.30        2.91 o   0.2327E-01
  -4   7   4      534.05      553.61        6.37 o   0.1681E-02
  -3   7   4       97.42      105.03        2.36 o   0.1978E-01
  -2   7   4      393.01      415.75        4.54 o   0.2770E-02
  -1   7   4       14.58       16.99        1.15 o   0.1511E+00
   0   7   4     1132.47     1124.32        9.60 o   0.4811E-03
   1   7   4       66.85       72.57        2.34 o   0.2976E-01
   2   7   4      659.22      676.50        7.37 o   0.1189E-02
   3   7   4       41.76       36.84        2.14 o   0.5457E-01
   4   7   4       15.22       14.33        1.63 o   0.1344E+00
   5   7   4       13.33       13.99        1.72 o   0.1346E+00
   6   7   4        4.84        5.86        1.68 o   0.2200E+00
   7   7   4       10.27        9.29        2.38 o   0.1146E+00
   8   7   4        8.60        7.23        2.40 o   0.1221E+00
   9   7   4        1.68        4.25        2.38 o   0.1491E+00
  -9   8   4        0.28        0.08        2.61 o   0.1457E+00
  -8   8   4       -0.85        0.30        1.72 o   0.3221E+00
  -7   8   4        3.80        5.07        2.34 o   0.1447E+00
  -6   8   4       -0.83        0.11        1.34 o   0.5273E+00
  -5   8   4        1.42        2.12        1.25 o   0.4646E+00
  -4   8   4        1.46        1.21        1.36 o   0.4451E+00
  -3   8   4      132.91      132.38        2.91 o   0.1392E-01
  -2   8   4        7.09        8.37        0.98 o   0.2885E+00
  -1   8   4     1885.96     1938.01       14.46 o   0.1797E-03
   0   8   4       80.07       88.14        2.31 o   0.2438E-01
   1   8   4        3.63        5.45        1.17 o   0.3470E+00
   2   8   4       55.66       55.79        2.36 o   0.3747E-01
   3   8   4       18.13       17.45        1.85 o   0.1082E+00
   4   8   4        6.50        6.80        1.34 o   0.2563E+00
   5   8   4        6.47        7.74        1.68 o   0.1952E+00
   6   8   4        3.44        1.92        1.49 o   0.3377E+00
   7   8   4       -2.48        0.11        1.83 o   0.2769E+00
   8   8   4        1.55        2.91        2.19 o   0.1804E+00
  -9   9   4        3.10        1.50        2.44 o   0.1517E+00
  -8   9   4        1.95        1.30        2.89 o   0.1136E+00
  -7   9   4        3.14        4.89        2.02 o   0.1848E+00
  -6   9   4        0.00        0.14        1.72 o   0.3350E+00
  -5   9   4       11.46        9.81        1.87 o   0.1470E+00
  -4   9   4       25.90       23.17        1.85 o   0.8664E-01
  -3   9   4       73.37       80.28        2.42 o   0.2657E-01
  -2   9   4       57.23       54.97        2.23 o   0.3832E-01
  -1   9   4       11.72       10.20        1.27 o   0.1979E+00
   0   9   4       38.00       43.16        1.91 o   0.5377E-01
   1   9   4      694.26      696.14        8.15 o   0.1106E-02
   2   9   4        1.44        1.59        1.38 o   0.4204E+00
   3   9   4       14.80       14.26        1.68 o   0.1331E+00
   4   9   4       11.95       10.52        1.66 o   0.1595E+00
   5   9   4       -0.11        0.25        2.08 o   0.2278E+00
   6   9   4       15.03       14.30        2.25 o   0.1021E+00
   7   9   4       37.79       36.71        3.84 o   0.3583E-01
   8   9   4        4.78        9.25        2.78 o   0.9813E-01
  -8  10   4       -0.89        1.94        2.17 o   0.1931E+00
  -7  10   4       15.96       19.85        2.67 o   0.7524E-01
  -6  10   4       27.92       27.50        2.99 o   0.5429E-01
  -5  10   4        6.14        5.93        1.63 o   0.2197E+00
  -4  10   4        0.04        1.54        1.02 o   0.7357E+00
  -3  10   4       36.75       34.22        2.53 o   0.5340E-01
  -2  10   4      116.35      123.98        3.21 o   0.1502E-01
  -1  10   4       10.72       13.27        1.42 o   0.1657E+00
   0  10   4      129.58      158.03        3.48 o   0.1160E-01
   1  10   4      251.86      265.89        4.95 o   0.5188E-02
   2  10   4      151.62      152.81        3.88 o   0.1089E-01
   3  10   4       33.48       30.51        2.38 o   0.6023E-01
   4  10   4       43.60       40.63        2.76 o   0.4420E-01
   5  10   4        7.11        5.82        1.76 o   0.1971E+00
   6  10   4        0.79        0.02        2.06 o   0.2312E+00
   7  10   4        0.96        2.31        2.06 o   0.2077E+00
   8  10   4        1.04        1.02        2.42 o   0.1620E+00
  -8  11   4        3.72        1.37        2.19 o   0.1836E+00
  -7  11   4        1.17        0.00        1.89 o   0.2710E+00
  -6  11   4        3.97        6.21        1.89 o   0.1893E+00
  -5  11   4       73.79       75.33        3.86 o   0.2217E-01
  -4  11   4      145.74      132.62        4.65 o   0.1138E-01
  -3  11   4        1.49        1.85        1.68 o   0.2987E+00
  -2  11   4       89.99       97.63        3.01 o   0.2001E-01
  -1  11   4        8.53        6.70        1.44 o   0.2275E+00
   0  11   4      209.61      215.77        4.65 o   0.6841E-02
   1  11   4       21.74       21.26        2.00 o   0.8971E-01
   2  11   4       50.35       42.24        2.59 o   0.4328E-01
   3  11   4        2.82        6.22        1.63 o   0.2343E+00
   4  11   4        2.44        1.15        1.70 o   0.2965E+00
   5  11   4        2.76        4.56        2.38 o   0.1452E+00
   6  11   4        4.93        4.06        2.57 o   0.1257E+00
   7  11   4        6.20        4.78        2.44 o   0.1314E+00
  -7  12   4        2.06        0.65        1.80 o   0.2777E+00
  -6  12   4       12.33       12.97        2.23 o   0.1100E+00
  -5  12   4        2.78        3.67        1.89 o   0.2164E+00
  -4  12   4       26.37       25.86        2.65 o   0.6286E-01
  -3  12   4        8.64        8.40        1.59 o   0.1912E+00
  -2  12   4       12.44       14.77        1.78 o   0.1294E+00
  -1  12   4       86.08       83.32        3.38 o   0.2154E-01
   0  12   4        6.45        5.77        1.49 o   0.2442E+00
   1  12   4        0.08        0.24        1.49 o   0.4412E+00
   2  12   4        2.87        2.44        1.55 o   0.3123E+00
   3  12   4        9.87        7.75        1.66 o   0.1842E+00
   4  12   4       72.75       68.49        3.61 o   0.2453E-01
   5  12   4        8.77        9.83        2.36 o   0.1166E+00
   6  12   4       -1.08        0.02        2.61 o   0.1442E+00
  -6  13   4       14.41        8.37        2.38 o   0.1114E+00
  -5  13   4       11.29        9.44        2.14 o   0.1280E+00
  -4  13   4        1.13        0.76        1.93 o   0.2498E+00
  -3  13   4        2.12        1.89        2.19 o   0.1856E+00
  -2  13   4       21.08       18.03        2.25 o   0.8790E-01
  -1  13   4       55.66       58.46        3.06 o   0.3197E-01
   0  13   4       57.85       62.08        3.21 o   0.2972E-01
   1  13   4      120.79      108.21        3.82 o   0.1529E-01
   2  13   4      160.87      152.16        4.37 o   0.1023E-01
   3  13   4       46.98       48.05        2.97 o   0.3787E-01
   4  13   4       -1.27        1.21        1.40 o   0.4265E+00
   5  13   4        1.17        1.02        3.10 o   0.1006E+00
   6  13   4       19.21       21.85        3.69 o   0.4844E-01
  -6  14   4        4.84        2.31        1.91 o   0.2159E+00
  -5  14   4        0.53        3.12        2.23 o   0.1765E+00
  -4  14   4       -0.36        0.50        1.59 o   0.3740E+00
  -3  14   4        1.95        0.02        1.95 o   0.2488E+00
  -2  14   4        9.00        8.48        1.91 o   0.1562E+00
  -1  14   4       26.13       21.11        2.76 o   0.6548E-01
   0  14   4        1.29        1.69        1.46 o   0.3806E+00
   1  14   4        1.02        0.11        1.55 o   0.3954E+00
   2  14   4       31.14       25.71        2.57 o   0.6241E-01
   3  14   4       16.43       20.26        2.14 o   0.9183E-01
   4  14   4       27.79       23.43        3.14 o   0.5465E-01
   5  14   4       -2.00        0.85        2.78 o   0.1233E+00
  -4  15   4       17.11       17.67        2.53 o   0.8239E-01
  -3  15   4       22.69       23.82        2.74 o   0.6492E-01
  -2  15   4        3.10        1.78        1.72 o   0.2744E+00
  -1  15   4       -0.83        0.59        1.89 o   0.2648E+00
   0  15   4       76.21       64.06        4.31 o   0.2200E-01
   1  15   4       79.59       76.14        4.08 o   0.2082E-01
   2  15   4       14.61       12.99        2.44 o   0.9663E-01
   3  15   4       18.98       17.76        2.70 o   0.7536E-01
   4  15   4       -2.27        0.01        1.68 o   0.3281E+00
  -3  16   4       -1.72        1.09        1.85 o   0.2623E+00
  -2  16   4        1.59        0.09        2.00 o   0.2402E+00
  -1  16   4        0.38        1.07        1.78 o   0.2908E+00
   0  16   4       56.38       44.42        4.33 o   0.2729E-01
   1  16   4        0.91        0.29        2.21 o   0.1990E+00
   2  16   4        1.55        0.35        1.57 o   0.3706E+00
 -10   1   5       10.95       12.25        2.78 o   0.8665E-01
  -9   1   5        0.76        0.48        2.97 o   0.1110E+00
  -8   1   5        0.91        0.86        2.19 o   0.1980E+00
  -7   1   5        1.61        1.56        1.42 o   0.3984E+00
  -6   1   5       46.05       45.42        2.42 o   0.4434E-01
  -5   1   5      233.41      223.40        3.67 o   0.6693E-02
  -4   1   5      624.12      633.38        6.60 o   0.1334E-02
  -3   1   5      401.44      431.88        4.84 o   0.2614E-02
  -2   1   5      798.60      776.78       10.15 o   0.8792E-03
  -1   1   5      112.92      118.38        2.91 o   0.1619E-01
   0   1   5        0.74        4.84        1.04 o   0.4626E+00
   1   1   5     1717.04     1712.44       13.73 o   0.2218E-03
   2   1   5     1919.61     1890.87       14.56 o   0.1832E-03
   3   1   5      134.59      139.17        2.57 o   0.1365E-01
   4   1   5       50.01       50.09        1.85 o   0.4543E-01
   5   1   5       49.53       50.14        2.31 o   0.4183E-01
   6   1   5       30.97       28.26        2.31 o   0.6494E-01
   7   1   5        6.16        4.33        1.57 o   0.2491E+00
   8   1   5       -2.02        0.08        2.00 o   0.2378E+00
   9   1   5       18.60       15.31        2.99 o   0.6974E-01
 -10   2   5        1.36        0.00        2.17 o   0.2071E+00
  -9   2   5        1.06        3.47        2.46 o   0.1451E+00
  -8   2   5       66.21       66.00        3.50 o   0.2619E-01
  -7   2   5        3.01        3.19        1.72 o   0.2545E+00
  -6   2   5      322.89      329.39        5.12 o   0.3776E-02
  -5   2   5        5.03        6.16        1.00 o   0.3556E+00
  -4   2   5       40.27       30.75        1.61 o   0.6888E-01
  -3   2   5      145.10      121.63        2.21 o   0.1511E-01
  -2   2   5      190.70      151.98        3.27 o   0.1038E-01
  -1   2   5      265.64      242.45        4.90 o   0.5507E-02
   0   2   5      671.57      637.50        9.04 o   0.1213E-02
   1   2   5       35.88       29.77        1.68 o   0.7187E-01
   2   2   5       26.64       21.79        1.53 o   0.9755E-01
   3   2   5        9.96        7.71        1.06 o   0.2630E+00
   4   2   5        1.23        1.00        0.96 o   0.8027E+00
   5   2   5       36.81       30.52        2.19 o   0.6184E-01
   6   2   5        1.53        2.40        1.61 o   0.3069E+00
   7   2   5       66.49       60.98        3.76 o   0.2598E-01
   8   2   5        1.51        0.93        1.85 o   0.2661E+00
   9   2   5        3.97        4.74        2.78 o   0.1095E+00
 -10   3   5       -1.57        0.01        2.29 o   0.1845E+00
  -9   3   5        7.73        6.95        1.93 o   0.1663E+00
  -8   3   5       14.69       21.21        2.17 o   0.9098E-01
  -7   3   5       29.49       29.02        2.42 o   0.6287E-01
  -6   3   5      274.47      268.47        5.24 o   0.4878E-02
  -5   3   5      394.45      384.01        5.20 o   0.2942E-02
  -4   3   5       76.87       85.32        2.06 o   0.2609E-01
  -3   3   5     1000.43     1045.59        7.96 o   0.5712E-03
  -2   3   5      167.77      166.32        3.25 o   0.1024E-01
  -1   3   5      109.99       98.60        2.93 o   0.1866E-01
   0   3   5      214.41      218.35        4.35 o   0.6835E-02
   1   3   5      174.84      197.74        3.44 o   0.8553E-02
   2   3   5      649.07      686.59        6.94 o   0.1187E-02
   3   3   5       54.64       67.45        2.38 o   0.3311E-01
   4   3   5       52.16       51.77        2.53 o   0.3879E-01
   5   3   5      214.96      210.59        4.82 o   0.6834E-02
   6   3   5       46.98       50.49        2.72 o   0.3896E-01
   7   3   5       40.25       44.40        3.55 o   0.3552E-01
   8   3   5        8.22        8.20        2.10 o   0.1424E+00
   9   3   5        7.24        4.89        2.84 o   0.1013E+00
 -10   4   5        4.35        2.83        3.57 o   0.7269E-01
  -9   4   5        2.48        0.50        1.95 o   0.2396E+00
  -8   4   5      128.35      130.81        4.52 o   0.1217E-01
  -7   4   5        1.83        1.48        1.57 o   0.3377E+00
  -6   4   5       -0.30        0.82        1.55 o   0.3846E+00
  -5   4   5        7.85       10.07        1.15 o   0.2334E+00
  -4   4   5        2.72        2.70        0.93 o   0.5831E+00
  -3   4   5       15.79       13.02        0.89 o   0.1880E+00
  -2   4   5       53.50       36.39        1.61 o   0.5598E-01
  -1   4   5      170.45      178.86        3.31 o   0.9530E-02
   0   4   5       13.10       10.33        1.38 o   0.1810E+00
   1   4   5      312.59      245.22        3.52 o   0.5348E-02
   2   4   5      100.22       94.73        2.25 o   0.2142E-01
   3   4   5      107.54      112.36        2.72 o   0.1750E-01
   4   4   5        9.55        9.27        1.19 o   0.2276E+00
   5   4   5      171.80      175.97        3.76 o   0.9345E-02
   6   4   5       70.01       70.39        3.21 o   0.2617E-01
   7   4   5      169.58      160.57        5.33 o   0.8840E-02
   8   4   5        0.74        0.07        1.72 o   0.3281E+00
   9   4   5       -0.76        0.05        1.76 o   0.3131E+00
 -10   5   5       11.21       16.84        2.72 o   0.8156E-01
  -9   5   5       23.08       21.03        2.74 o   0.6771E-01
  -8   5   5        5.31        2.00        1.72 o   0.2551E+00
  -7   5   5        8.13        8.62        1.63 o   0.1867E+00
  -6   5   5       72.79       66.50        3.10 o   0.2722E-01
  -5   5   5       28.76       28.13        2.00 o   0.7288E-01
  -4   5   5      183.76      177.93        3.21 o   0.9323E-02
  -3   5   5        9.11       11.04        0.81 o   0.2506E+00
  -2   5   5       98.50      106.14        1.72 o   0.2056E-01
  -1   5   5      138.88      137.73        2.04 o   0.1407E-01
   0   5   5      166.54      159.95        2.50 o   0.1112E-01
   1   5   5      194.96      217.46        2.87 o   0.7725E-02
   2   5   5      501.59      533.65        5.12 o   0.1853E-02
   3   5   5      279.58      276.10        4.48 o   0.4894E-02
   4   5   5       51.42       52.94        2.19 o   0.4098E-01
   5   5   5      105.12      115.07        3.06 o   0.1673E-01
   6   5   5       24.52       23.78        2.50 o   0.6948E-01
   7   5   5       -1.83        0.10        1.44 o   0.4364E+00
   8   5   5       17.90       14.79        2.89 o   0.7398E-01
   9   5   5       12.93       19.51        2.80 o   0.7378E-01
 -10   6   5        1.00        4.21        2.87 o   0.1088E+00
  -9   6   5       -0.42        0.22        1.61 o   0.3716E+00
  -8   6   5       -0.55        1.49        1.42 o   0.4193E+00
  -7   6   5       20.19       21.60        2.23 o   0.8310E-01
  -6   6   5       45.96       42.53        2.74 o   0.4280E-01
  -5   6   5       66.17       67.43        2.84 o   0.2904E-01
  -4   6   5      183.93      189.73        3.38 o   0.8731E-02
  -3   6   5       94.87       97.52        2.10 o   0.2167E-01
  -2   6   5      154.76      155.60        2.38 o   0.1183E-01
  -1   6   5      400.14      396.95        4.16 o   0.2906E-02
   0   6   5      746.06      764.46        6.09 o   0.9875E-03
   1   6   5      226.02      224.21        3.33 o   0.6879E-02
   2   6   5        0.64        1.41        0.91 o   0.8407E+00
   3   6   5      305.80      319.42        4.93 o   0.4019E-02
   4   6   5      182.44      198.98        4.03 o   0.8065E-02
   5   6   5       55.45       55.43        2.70 o   0.3542E-01
   6   6   5       -0.34        0.01        2.12 o   0.2201E+00
   7   6   5        0.42        2.36        2.72 o   0.1264E+00
   8   6   5        1.59        1.39        1.87 o   0.2537E+00
   9   6   5       11.31        8.96        3.01 o   0.8197E-01
  -9   7   5       -1.06        0.01        2.14 o   0.2124E+00
  -8   7   5        5.35        4.66        2.25 o   0.1516E+00
  -7   7   5        0.13        0.18        1.93 o   0.2645E+00
  -6   7   5       18.66       16.51        2.08 o   0.1000E+00
  -5   7   5       13.80       12.55        1.59 o   0.1487E+00
  -4   7   5      241.05      242.29        4.10 o   0.6007E-02
  -3   7   5     1134.25     1168.82        9.55 o   0.4597E-03
  -2   7   5      225.66      230.65        3.38 o   0.6699E-02
  -1   7   5      148.37      142.19        2.84 o   0.1263E-01
   0   7   5       23.78       20.05        1.40 o   0.1100E+00
   1   7   5      180.17      188.01        3.35 o   0.8882E-02
   2   7   5     1133.76     1176.23        9.91 o   0.4546E-03
   3   7   5       17.37       18.96        1.59 o   0.1159E+00
   4   7   5       24.52       22.93        1.95 o   0.8530E-01
   5   7   5       -1.19        0.05        1.46 o   0.4390E+00
   6   7   5       28.13       26.69        3.16 o   0.5182E-01
   7   7   5        1.63        0.82        1.76 o   0.2906E+00
   8   7   5       -0.51        0.09        1.57 o   0.3939E+00
  -9   8   5       -1.51        0.04        2.14 o   0.2101E+00
  -8   8   5        1.40        1.01        1.70 o   0.3090E+00
  -7   8   5       -0.45        1.00        1.68 o   0.3264E+00
  -6   8   5      105.21      107.89        3.91 o   0.1591E-01
  -5   8   5       50.27       49.05        2.59 o   0.3994E-01
  -4   8   5       84.02       84.33        2.67 o   0.2371E-01
  -3   8   5      261.45      253.88        3.97 o   0.5577E-02
  -2   8   5       44.98       41.24        1.83 o   0.5348E-01
  -1   8   5      505.39      527.97        5.94 o   0.1836E-02
   0   8   5      385.87      389.70        5.14 o   0.2937E-02
   1   8   5       23.73       24.10        1.66 o   0.9219E-01
   2   8   5      108.37      115.32        2.99 o   0.1663E-01
   3   8   5       18.72       17.35        1.59 o   0.1190E+00
   4   8   5      211.06      196.41        5.12 o   0.7129E-02
   5   8   5       72.03       64.57        3.59 o   0.2548E-01
   6   8   5       35.35       34.25        3.46 o   0.4141E-01
   7   8   5        2.27        3.01        1.93 o   0.2178E+00
   8   8   5       -0.68        1.21        2.31 o   0.1763E+00
  -9   9   5        0.89        2.38        2.04 o   0.2111E+00
  -8   9   5       -0.76        0.40        1.76 o   0.3064E+00
  -7   9   5        0.83        1.57        1.93 o   0.2415E+00
  -6   9   5       19.57       16.29        2.57 o   0.8115E-01
  -5   9   5       44.92       45.24        2.63 o   0.4271E-01
  -4   9   5        0.57        0.05        1.63 o   0.3648E+00
  -3   9   5        4.82        5.68        1.13 o   0.3378E+00
  -2   9   5        3.44        5.79        1.13 o   0.3524E+00
  -1   9   5      510.28      520.89        6.28 o   0.1839E-02
   0   9   5       13.23       13.77        1.36 o   0.1601E+00
   1   9   5       29.19       26.47        1.95 o   0.7589E-01
   2   9   5       12.40       14.13        1.34 o   0.1618E+00
   3   9   5       31.69       28.68        2.19 o   0.6656E-01
   4   9   5        0.62        0.40        1.74 o   0.3151E+00
   5   9   5       24.75       19.86        2.89 o   0.6441E-01
   6   9   5        2.40        0.18        1.95 o   0.2440E+00
   7   9   5       17.05       13.42        2.93 o   0.7491E-01
   8   9   5       -0.38        1.78        2.34 o   0.1707E+00
  -8  10   5        0.38        0.35        1.93 o   0.2603E+00
  -7  10   5       18.89       14.47        2.87 o   0.7445E-01
  -6  10   5       21.93       21.51        2.80 o   0.6623E-01
  -5  10   5        7.22        8.01        1.70 o   0.1873E+00
  -4  10   5       -0.13        2.25        1.51 o   0.3638E+00
  -3  10   5       29.61       31.39        1.93 o   0.6941E-01
  -2  10   5        4.35        3.58        1.04 o   0.4397E+00
  -1  10   5       74.45       66.70        2.61 o   0.2918E-01
   0  10   5        0.11        0.08        1.36 o   0.5341E+00
   1  10   5       14.58       14.15        1.53 o   0.1431E+00
   2  10   5        3.12        2.58        1.25 o   0.4122E+00
   3  10   5        2.59        1.41        1.40 o   0.3968E+00
   4  10   5        6.43        4.84        1.97 o   0.1792E+00
   5  10   5       65.04       64.23        4.33 o   0.2277E-01
   6  10   5       22.01       15.65        3.10 o   0.6468E-01
   7  10   5        5.33        5.99        2.38 o   0.1340E+00
  -8  11   5        6.45        5.50        2.40 o   0.1319E+00
  -7  11   5        1.61        0.88        1.93 o   0.2452E+00
  -6  11   5        2.97        3.60        1.49 o   0.3066E+00
  -5  11   5        1.83        2.44        2.08 o   0.1992E+00
  -4  11   5       24.16       26.79        2.40 o   0.6863E-01
  -3  11   5       31.33       29.81        2.63 o   0.5742E-01
  -2  11   5      149.75      155.26        3.67 o   0.1099E-01
  -1  11   5        7.47        8.85        1.36 o   0.2218E+00
   0  11   5        4.44        6.44        1.29 o   0.2865E+00
   1  11   5       68.17       67.31        2.80 o   0.2899E-01
   2  11   5       66.28       63.45        2.89 o   0.2988E-01
   3  11   5       22.21       22.32        2.04 o   0.8602E-01
   4  11   5       -0.02        0.23        1.80 o   0.3027E+00
   5  11   5        1.21        2.04        2.31 o   0.1696E+00
   6  11   5        1.91        0.28        2.02 o   0.2314E+00
   7  11   5       -0.49        0.16        2.25 o   0.1944E+00
  -7  12   5        5.33        5.52        2.67 o   0.1128E+00
  -6  12   5        5.84        7.75        2.06 o   0.1541E+00
  -5  12   5        7.62        7.16        2.10 o   0.1487E+00
  -4  12   5        2.48        1.03        1.76 o   0.2798E+00
  -3  12   5       17.96       12.90        2.27 o   0.1009E+00
  -2  12   5      104.25      106.43        3.78 o   0.1635E-01
  -1  12   5      124.23      118.98        3.86 o   0.1413E-01
   0  12   5      114.76      106.92        3.78 o   0.1578E-01
   1  12   5       47.55       45.47        2.63 o   0.4196E-01
   2  12   5        1.36        3.97        1.34 o   0.3632E+00
   3  12   5       49.91       46.58        2.89 o   0.3860E-01
   4  12   5        1.21        0.02        1.53 o   0.4059E+00
   5  12   5       22.57       18.28        2.87 o   0.6775E-01
   6  12   5        3.44        4.21        2.10 o   0.1770E+00
  -6  13   5        3.23        0.73        2.00 o   0.2239E+00
  -5  13   5       -0.53        0.13        1.38 o   0.5037E+00
  -4  13   5       -1.68        0.66        1.49 o   0.3976E+00
  -3  13   5       36.00       39.34        2.99 o   0.4430E-01
  -2  13   5        2.44        5.41        1.51 o   0.2738E+00
  -1  13   5       -0.98        1.19        1.68 o   0.3168E+00
   0  13   5       29.27       25.26        2.55 o   0.6424E-01
   1  13   5       -0.25        0.28        1.57 o   0.3920E+00
   2  13   5       53.58       41.87        3.29 o   0.3627E-01
   3  13   5        0.30        0.04        1.87 o   0.2834E+00
   4  13   5       -1.00        0.36        1.38 o   0.4805E+00
   5  13   5       -0.83        0.31        2.38 o   0.1724E+00
  -5  14   5        4.86        6.47        1.87 o   0.1868E+00
  -4  14   5       -0.19        0.45        2.00 o   0.2443E+00
  -3  14   5        1.85        1.71        1.51 o   0.3551E+00
  -2  14   5       79.90       76.41        4.20 o   0.2031E-01
  -1  14   5       80.80       74.60        4.25 o   0.2035E-01
   0  14   5       94.09       94.74        4.48 o   0.1650E-01
   1  14   5       54.07       53.89        3.35 o   0.3168E-01
   2  14   5       -0.08        0.05        1.32 o   0.5710E+00
   3  14   5        2.12        0.60        1.83 o   0.2722E+00
   4  14   5       23.29       23.80        2.80 o   0.6321E-01
  -4  15   5        1.87        0.16        1.63 o   0.3453E+00
  -3  15   5        1.83        0.14        1.76 o   0.3011E+00
  -2  15   5        1.36        3.26        1.74 o   0.2602E+00
  -1  15   5        6.86        6.66        2.21 o   0.1430E+00
   0  15   5        3.97        0.03        1.80 o   0.2724E+00
   1  15   5        8.13        8.24        2.00 o   0.1519E+00
   2  15   5       16.20       15.04        2.36 o   0.9443E-01
   3  15   5        1.08        0.36        1.78 o   0.2973E+00
  -2  16   5       15.31       10.80        2.53 o   0.9659E-01
  -1  16   5       12.04       15.57        2.44 o   0.9391E-01
   0  16   5       16.11       13.05        2.67 o   0.8527E-01
   1  16   5        1.32        0.68        1.78 o   0.2894E+00
 -10   0   6        2.04        0.58        3.95 o   0.6282E-01
  -9   0   6        0.28        1.99        4.48 o   0.4878E-01
  -8   0   6       -4.31        0.02        1.57 o   0.3430E+00
  -7   0   6        0.15        0.40        1.38 o   0.5000E+00
  -6   0   6        0.55        1.65        1.25 o   0.5092E+00
  -5   0   6       23.14       25.31        2.27 o   0.7417E-01
  -4   0   6      768.40      770.97       10.91 o   0.8914E-03
  -3   0   6       50.33       46.84        2.27 o   0.4370E-01
  -2   0   6        2.97        1.86        0.66 o   0.8913E+00
  -1   0   6       41.88       49.16        2.14 o   0.4602E-01
   0   0   6      723.37      744.30       10.74 o   0.9585E-03
   1   0   6     1214.96     1261.17       13.82 o   0.3881E-03
   2   0   6       48.47       55.44        2.95 o   0.3489E-01
   3   0   6      645.57      578.45        8.64 o   0.1378E-02
   4   0   6       69.61       75.66        2.91 o   0.2627E-01
   5   0   6       44.05       36.09        2.87 o   0.4538E-01
   6   0   6       70.27       66.86        4.22 o   0.2238E-01
   7   0   6       31.50       25.38        3.78 o   0.4225E-01
   8   0   6        0.47        0.33        2.97 o   0.1117E+00
   9   0   6       23.25       21.68        5.03 o   0.3053E-01
 -10   1   6        6.14        7.84        2.95 o   0.9087E-01
  -9   1   6       -0.47        0.32        2.21 o   0.2005E+00
  -8   1   6        0.70        0.00        2.14 o   0.2142E+00
  -7   1   6        4.16        2.24        1.44 o   0.3357E+00
  -6   1   6       24.43       21.90        1.97 o   0.8671E-01
  -5   1   6       72.58       61.56        2.34 o   0.3235E-01
  -4   1   6      135.95      116.05        2.78 o   0.1546E-01
  -3   1   6       52.88       53.99        1.74 o   0.4309E-01
  -2   1   6      161.13      160.86        3.99 o   0.1012E-01
  -1   1   6     1141.79     1098.96       11.27 o   0.4834E-03
   0   1   6       10.44        9.84        1.17 o   0.2187E+00
   1   1   6     1371.70     1268.68       10.98 o   0.3686E-03
   2   1   6      312.04      299.16        4.48 o   0.4306E-02
   3   1   6       36.15       34.98        1.70 o   0.6521E-01
   4   1   6       41.08       42.30        1.85 o   0.5399E-01
   5   1   6       43.16       38.55        1.95 o   0.5501E-01
   6   1   6        2.14        1.11        1.49 o   0.3766E+00
   7   1   6        2.38        0.01        1.51 o   0.3973E+00
   8   1   6        0.06        1.46        2.17 o   0.2002E+00
   9   1   6        0.04        0.36        1.97 o   0.2515E+00
 -10   2   6        1.55        0.02        2.23 o   0.1949E+00
  -9   2   6        4.65        3.81        2.29 o   0.1531E+00
  -8   2   6        1.25        0.27        1.76 o   0.3042E+00
  -7   2   6      105.34       98.31        3.99 o   0.1670E-01
  -6   2   6      250.24      252.98        4.42 o   0.5592E-02
  -5   2   6      220.33      227.04        3.52 o   0.6818E-02
  -4   2   6      104.59      104.56        2.42 o   0.1922E-01
  -3   2   6      512.91      500.00        5.18 o   0.1960E-02
  -2   2   6      255.51      256.53        4.05 o   0.5558E-02
  -1   2   6     1152.19     1152.17       11.78 o   0.4529E-03
   0   2   6     5845.89     5703.57       50.59 o   0.2125E-04
   1   2   6        0.21        0.55        0.70 o   0.1597E+01
   2   2   6      415.49      408.71        5.41 o   0.2678E-02
   3   2   6       48.85       47.65        1.76 o   0.4802E-01
   4   2   6      147.16      144.79        3.23 o   0.1213E-01
   5   2   6       36.96       37.01        2.08 o   0.5732E-01
   6   2   6       -0.49        0.59        1.51 o   0.4092E+00
   7   2   6       13.88       15.81        2.02 o   0.1109E+00
   8   2   6        1.06        1.02        2.06 o   0.2194E+00
   9   2   6       -0.34        1.00        2.06 o   0.2232E+00
 -10   3   6       -0.98        0.18        2.70 o   0.1350E+00
  -9   3   6        0.70        0.66        1.95 o   0.2487E+00
  -8   3   6       61.52       64.82        3.91 o   0.2497E-01
  -7   3   6       15.24       13.25        1.95 o   0.1200E+00
  -6   3   6        8.07        8.53        1.42 o   0.2136E+00
  -5   3   6       21.27       19.31        1.44 o   0.1145E+00
  -4   3   6       37.47       36.40        1.70 o   0.6278E-01
  -3   3   6        4.90        5.58        0.83 o   0.4233E+00
  -2   3   6      559.02      553.31        6.88 o   0.1624E-02
  -1   3   6     2752.41     2501.47       25.62 o   0.9918E-04
   0   3   6      121.64      101.98        4.01 o   0.1545E-01
   1   3   6        8.19       13.72        0.98 o   0.2088E+00
   2   3   6      459.28      455.09        5.80 o   0.2257E-02
   3   3   6       18.47       20.49        1.40 o   0.1168E+00
   4   3   6       16.45       13.62        1.61 o   0.1359E+00
   5   3   6       25.30       22.42        2.08 o   0.8193E-01
   6   3   6        2.95        0.68        1.63 o   0.3208E+00
   7   3   6        0.87        0.98        1.44 o   0.4210E+00
   8   3   6       -0.85        0.73        1.70 o   0.3204E+00
   9   3   6        4.08        1.53        3.12 o   0.9546E-01
 -10   4   6       -1.59        3.22        2.67 o   0.1252E+00
  -9   4   6       -0.89        0.09        1.93 o   0.2603E+00
  -8   4   6        8.19        8.10        1.83 o   0.1691E+00
  -7   4   6       61.88       64.07        3.14 o   0.2899E-01
  -6   4   6       45.58       42.29        2.50 o   0.4544E-01
  -5   4   6       61.08       63.51        2.48 o   0.3280E-01
  -4   4   6       32.29       31.30        1.72 o   0.7165E-01
  -3   4   6      114.38      108.49        2.00 o   0.1864E-01
  -2   4   6       87.70       88.96        2.31 o   0.2347E-01
  -1   4   6      126.78      151.43        3.50 o   0.1210E-01
   0   4   6        3.59        0.96        1.13 o   0.5448E+00
   1   4   6     1333.97     1277.12        8.70 o   0.3786E-03
   2   4   6        8.09        6.89        1.08 o   0.2876E+00
   3   4   6      273.64      267.62        4.48 o   0.5085E-02
   4   4   6      176.20      178.73        3.35 o   0.9367E-02
   5   4   6      158.30      156.90        4.10 o   0.1030E-01
   6   4   6      138.84      134.03        4.14 o   0.1212E-01
   7   4   6       51.54       45.24        3.27 o   0.3556E-01
   8   4   6        1.36        0.01        1.80 o   0.2944E+00
   9   4   6        0.55        0.12        2.48 o   0.1600E+00
 -10   5   6       10.57       15.83        3.04 o   0.7251E-01
  -9   5   6       -0.64        1.85        1.87 o   0.2540E+00
  -8   5   6       10.44        7.75        2.02 o   0.1467E+00
  -7   5   6       35.07       35.87        2.63 o   0.5131E-01
  -6   5   6       96.44       88.40        3.40 o   0.1992E-01
  -5   5   6       38.40       38.80        2.19 o   0.5384E-01
  -4   5   6      133.19      135.91        2.95 o   0.1358E-01
  -3   5   6      196.96      201.42        2.63 o   0.8341E-02
  -2   5   6       85.28       80.01        1.97 o   0.2657E-01
  -1   5   6      459.75      447.51        5.16 o   0.2332E-02
   0   5   6       14.12       12.65        1.00 o   0.1909E+00
   1   5   6       71.99       85.02        1.95 o   0.2707E-01
   2   5   6      103.51      106.64        2.40 o   0.1901E-01
   3   5   6      511.59      526.26        5.69 o   0.1841E-02
   4   5   6      208.87      212.01        4.03 o   0.7221E-02
   5   5   6      169.15      175.10        4.71 o   0.8770E-02
   6   5   6        0.38        0.00        2.10 o   0.2244E+00
   7   5   6       15.92       15.81        2.72 o   0.7957E-01
   8   5   6        4.84        2.92        2.00 o   0.1965E+00
   9   5   6       12.48       12.25        2.82 o   0.8366E-01
 -10   6   6       -2.27        0.18        2.31 o   0.1778E+00
  -9   6   6        4.39        1.21        1.97 o   0.2173E+00
  -8   6   6        1.19        1.23        1.57 o   0.3517E+00
  -7   6   6        0.28        0.22        1.70 o   0.3381E+00
  -6   6   6        1.15        0.81        1.59 o   0.3547E+00
  -5   6   6      295.02      300.69        5.50 o   0.4215E-02
  -4   6   6      191.74      194.89        3.78 o   0.8175E-02
  -3   6   6       -0.19        0.14        0.87 o   0.1240E+01
  -2   6   6       16.45       17.73        1.00 o   0.1493E+00
  -1   6   6      155.46      154.40        2.42 o   0.1187E-01
   0   6   6      913.62      941.36        7.43 o   0.6834E-03
   1   6   6       61.44       74.64        1.91 o   0.3166E-01
   2   6   6       33.33       31.57        1.66 o   0.7177E-01
   3   6   6      513.52      551.50        6.39 o   0.1720E-02
   4   6   6       47.70       50.06        2.29 o   0.4254E-01
   5   6   6       13.08       14.16        1.89 o   0.1243E+00
   6   6   6       -0.02        0.01        2.02 o   0.2456E+00
   7   6   6       20.34       20.30        2.97 o   0.6410E-01
   8   6   6        3.59        5.21        1.80 o   0.2120E+00
  -9   7   6        0.13        0.31        2.44 o   0.1656E+00
  -8   7   6        3.29        2.23        1.97 o   0.2128E+00
  -7   7   6       -1.10        0.79        1.19 o   0.5923E+00
  -6   7   6       17.62       21.59        1.97 o   0.9392E-01
  -5   7   6       26.39       25.18        1.97 o   0.7944E-01
  -4   7   6       48.34       46.97        2.12 o   0.4556E-01
  -3   7   6      725.28      751.29        7.24 o   0.1007E-02
  -2   7   6      203.92      208.87        3.27 o   0.7707E-02
  -1   7   6       54.47       49.61        1.74 o   0.4519E-01
   0   7   6       23.75       27.98        1.66 o   0.8469E-01
   1   7   6      187.83      206.62        3.35 o   0.8029E-02
   2   7   6        5.94        6.31        1.10 o   0.3156E+00
   3   7   6      152.40      150.06        3.21 o   0.1164E-01
   4   7   6        0.28        0.59        1.27 o   0.5647E+00
   5   7   6       49.82       51.41        3.55 o   0.3173E-01
   6   7   6        8.24        8.18        2.17 o   0.1371E+00
   7   7   6        3.08        3.43        2.65 o   0.1239E+00
   8   7   6        0.06        0.00        1.66 o   0.3638E+00
  -9   8   6       -0.47        0.02        2.21 o   0.2030E+00
  -8   8   6        0.70        0.27        2.02 o   0.2384E+00
  -7   8   6        7.64        5.61        1.93 o   0.1751E+00
  -6   8   6       58.80       61.94        3.31 o   0.2904E-01
  -5   8   6        3.78        3.26        1.21 o   0.3950E+00
  -4   8   6       19.76       19.51        1.63 o   0.1089E+00
  -3   8   6      142.23      142.65        3.16 o   0.1250E-01
  -2   8   6      238.08      254.90        3.74 o   0.5855E-02
  -1   8   6       46.49       46.89        2.00 o   0.4726E-01
   0   8   6     1089.14     1109.06       10.51 o   0.4954E-03
   1   8   6       92.77       98.65        2.80 o   0.2017E-01
   2   8   6      106.23      106.94        2.72 o   0.1825E-01
   3   8   6       64.68       66.51        2.42 o   0.3156E-01
   4   8   6        7.54        3.94        1.80 o   0.2055E+00
   5   8   6        5.18        7.70        1.95 o   0.1673E+00
   6   8   6       10.10        5.50        2.40 o   0.1254E+00
   7   8   6        3.06        3.18        2.59 o   0.1301E+00
   8   8   6        0.40        0.09        1.87 o   0.2816E+00
  -9   9   6        0.59        1.94        2.65 o   0.1333E+00
  -8   9   6       34.39       33.24        3.61 o   0.4033E-01
  -7   9   6        6.71        8.78        2.36 o   0.1232E+00
  -6   9   6        1.97        0.36        1.46 o   0.4129E+00
  -5   9   6        0.28        1.30        1.63 o   0.3370E+00
  -4   9   6       43.09       41.88        2.23 o   0.4940E-01
  -3   9   6        2.82        1.57        0.96 o   0.6556E+00
  -2   9   6      176.50      177.13        3.38 o   0.9424E-02
  -1   9   6       49.10       44.99        2.12 o   0.4652E-01
   0   9   6       89.52       95.06        2.67 o   0.2128E-01
   1   9   6       52.56       51.68        2.12 o   0.4177E-01
   2   9   6      110.60      109.28        2.91 o   0.1733E-01
   3   9   6      102.92      110.52        3.23 o   0.1706E-01
   4   9   6       74.26       73.09        3.78 o   0.2282E-01
   5   9   6       14.75       15.86        2.34 o   0.9515E-01
   6   9   6        1.23        0.07        2.19 o   0.2032E+00
   7   9   6       -1.40        2.10        1.63 o   0.3077E+00
  -8  10   6       -2.29        0.11        1.89 o   0.2613E+00
  -7  10   6        3.82        0.73        1.93 o   0.2339E+00
  -6  10   6        0.59        0.11        2.06 o   0.2313E+00
  -5  10   6       29.40       30.43        2.61 o   0.5806E-01
  -4  10   6        1.74        4.28        1.46 o   0.3114E+00
  -3  10   6        1.93        1.99        1.15 o   0.5202E+00
  -2  10   6       39.66       41.80        2.12 o   0.5180E-01
  -1  10   6       68.34       63.16        2.59 o   0.3121E-01
   0  10   6       14.14       16.17        1.51 o   0.1363E+00
   1  10   6       69.52       68.33        2.72 o   0.2893E-01
   2  10   6        1.55        1.51        1.17 o   0.5453E+00
   3  10   6        2.55        1.53        1.40 o   0.3936E+00
   4  10   6       34.16       37.75        3.01 o   0.4541E-01
   5  10   6       52.01       44.37        3.72 o   0.3222E-01
   6  10   6       25.03       24.63        3.04 o   0.5681E-01
   7  10   6        1.89        3.06        2.36 o   0.1567E+00
  -8  11   6        3.61        0.91        2.40 o   0.1584E+00
  -7  11   6       -0.11        0.91        1.89 o   0.2655E+00
  -6  11   6        7.85        7.09        1.83 o   0.1767E+00
  -5  11   6        5.80        7.89        1.70 o   0.1938E+00
  -4  11   6        4.29        4.35        1.66 o   0.2443E+00
  -3  11   6      158.88      155.81        4.25 o   0.1021E-01
  -2  11   6       16.66       15.88        1.83 o   0.1160E+00
  -1  11   6       86.57       85.44        3.61 o   0.2047E-01
   0  11   6       16.37       19.99        2.04 o   0.9639E-01
   1  11   6       17.75       16.71        1.95 o   0.1061E+00
   2  11   6       47.96       50.85        2.82 o   0.3776E-01
   3  11   6      126.16      114.09        4.16 o   0.1397E-01
   4  11   6       62.07       54.80        3.50 o   0.2938E-01
   5  11   6       -0.66        0.20        1.57 o   0.3881E+00
   6  11   6        1.53        0.07        2.27 o   0.1876E+00
  -7  12   6       -0.36        0.20        2.17 o   0.2098E+00
  -6  12   6       10.04        7.61        2.08 o   0.1427E+00
  -5  12   6       16.43       19.35        2.27 o   0.8905E-01
  -4  12   6       82.81       80.04        4.01 o   0.2024E-01
  -3  12   6       10.70        8.69        2.10 o   0.1351E+00
  -2  12   6       28.89       30.01        2.40 o   0.6255E-01
  -1  12   6        5.56        4.58        1.59 o   0.2455E+00
   0  12   6       16.86       16.45        2.23 o   0.9600E-01
   1  12   6        1.49        0.30        1.63 o   0.3465E+00
   2  12   6        1.51        1.24        1.68 o   0.3104E+00
   3  12   6        3.61        1.18        1.53 o   0.3387E+00
   4  12   6        1.78        1.39        1.72 o   0.2919E+00
   5  12   6        2.34        0.98        2.02 o   0.2218E+00
   6  12   6        1.78        0.00        1.70 o   0.3260E+00
  -6  13   6        2.82        5.25        1.66 o   0.2420E+00
  -5  13   6       -2.14        0.78        1.66 o   0.3203E+00
  -4  13   6       70.63       65.23        3.99 o   0.2364E-01
  -3  13   6       39.12       42.25        3.10 o   0.4093E-01
  -2  13   6       39.99       38.06        2.89 o   0.4515E-01
  -1  13   6       27.11       29.92        2.65 o   0.5877E-01
   0  13   6        5.84        5.11        1.83 o   0.1996E+00
   1  13   6       51.97       48.75        3.21 o   0.3475E-01
   2  13   6        2.29        4.24        1.44 o   0.3126E+00
   3  13   6       10.08        7.37        1.91 o   0.1593E+00
   4  13   6       10.02        8.57        2.02 o   0.1438E+00
   5  13   6        0.11        0.01        2.78 o   0.1291E+00
  -5  14   6        1.29        0.28        1.44 o   0.4396E+00
  -4  14   6        3.57        0.17        1.78 o   0.2791E+00
  -3  14   6        7.03        8.24        1.66 o   0.1914E+00
  -2  14   6        2.67        2.07        2.97 o   0.1048E+00
  -1  14   6        2.70        0.15        1.80 o   0.2806E+00
   0  14   6       49.34       43.96        3.63 o   0.3343E-01
   1  14   6        1.80        0.28        1.61 o   0.3513E+00
   2  14   6       -0.98        0.70        1.29 o   0.5208E+00
   3  14   6        4.93        2.40        1.97 o   0.2038E+00
   4  14   6       39.74       35.08        3.40 o   0.4080E-01
  -4  15   6        9.89        9.98        2.42 o   0.1106E+00
  -3  15   6        9.15        8.87        2.08 o   0.1392E+00
  -2  15   6       32.86       34.72        3.10 o   0.4636E-01
  -1  15   6        8.22        4.35        2.34 o   0.1384E+00
   0  15   6       18.98       16.72        2.42 o   0.8608E-01
   1  15   6        0.47        0.00        1.74 o   0.3248E+00
   2  15   6       80.14       71.92        4.25 o   0.2078E-01
   3  15   6        6.09        5.78        1.97 o   0.1740E+00
  -1  16   6       22.76       25.09        2.95 o   0.5907E-01
   0  16   6       11.78        6.75        2.21 o   0.1325E+00
 -10   1   7        4.42        3.48        2.06 o   0.1844E+00
  -9   1   7        2.25        1.26        2.21 o   0.1864E+00
  -8   1   7       -1.57        0.72        1.49 o   0.3971E+00
  -7   1   7       14.69       13.95        2.06 o   0.1129E+00
  -6   1   7      105.06      104.33        3.04 o   0.1803E-01
  -5   1   7       30.40       29.27        1.80 o   0.7414E-01
  -4   1   7      137.86      127.17        2.93 o   0.1413E-01
  -3   1   7       62.07       69.70        1.93 o   0.3314E-01
  -2   1   7     1387.64     1340.33       14.88 o   0.3319E-03
  -1   1   7      396.74      411.74        5.90 o   0.2677E-02
   0   1   7      323.57      337.42        3.65 o   0.3866E-02
   1   1   7       82.18       60.49        2.27 o   0.3134E-01
   2   1   7      334.61      351.43        4.95 o   0.3508E-02
   3   1   7      118.48      121.30        2.99 o   0.1548E-01
   4   1   7      134.08      125.84        3.06 o   0.1426E-01
   5   1   7        7.88        9.42        1.25 o   0.2271E+00
   6   1   7        2.12        3.17        1.27 o   0.4005E+00
   7   1   7       53.58       53.54        3.27 o   0.3245E-01
   8   1   7        1.36        1.61        1.68 o   0.3046E+00
   9   1   7        3.23        1.32        2.55 o   0.1410E+00
 -10   2   7       -0.72        0.52        2.02 o   0.2354E+00
  -9   2   7        0.70        1.79        1.83 o   0.2651E+00
  -8   2   7       13.42       10.06        2.34 o   0.1105E+00
  -7   2   7        2.23        2.11        1.40 o   0.3806E+00
  -6   2   7       38.13       33.14        2.25 o   0.5778E-01
  -5   2   7       25.77       20.23        1.59 o   0.1007E+00
  -4   2   7       69.82       67.58        2.04 o   0.3211E-01
  -3   2   7      105.63       90.43        2.06 o   0.2205E-01
  -2   2   7      122.64      108.22        3.01 o   0.1659E-01
  -1   2   7      447.59      387.98        6.67 o   0.2602E-02
   0   2   7       15.31       22.53        1.91 o   0.9667E-01
   1   2   7        5.07        3.62        0.83 o   0.5082E+00
   2   2   7      140.43      152.31        2.97 o   0.1209E-01
   3   2   7      245.49      245.85        4.18 o   0.5852E-02
   4   2   7        1.87        1.09        0.93 o   0.7741E+00
   5   2   7       17.28       21.07        1.72 o   0.1048E+00
   6   2   7       13.95       14.47        1.74 o   0.1302E+00
   7   2   7       14.44       14.48        2.14 o   0.1075E+00
   8   2   7        3.72        3.51        2.06 o   0.1867E+00
   9   2   7        1.42        1.33        2.61 o   0.1382E+00
 -10   3   7        7.35        6.70        2.59 o   0.1125E+00
  -9   3   7       10.87       15.22        2.50 o   0.9309E-01
  -8   3   7       98.67       89.12        4.56 o   0.1663E-01
  -7   3   7        8.68        7.27        1.83 o   0.1728E+00
  -6   3   7        7.73        8.47        1.40 o   0.2188E+00
  -5   3   7        8.64        6.06        1.19 o   0.2780E+00
  -4   3   7       49.95       52.55        1.72 o   0.4486E-01
  -3   3   7      239.95      253.83        3.01 o   0.6035E-02
  -2   3   7     1121.90     1116.56       11.44 o   0.4788E-03
  -1   3   7      929.44      891.81       11.17 o   0.6864E-03
   0   3   7       91.54      105.81        3.72 o   0.1726E-01
   1   3   7       -1.02        0.26        0.72 o   0.1468E+01
   2   3   7      187.47      205.49        3.78 o   0.7880E-02
   3   3   7      117.54      114.20        3.38 o   0.1564E-01
   4   3   7       40.48       37.29        2.50 o   0.5014E-01
   5   3   7      625.00      640.84        9.40 o   0.1242E-02
   6   3   7        4.22        4.78        1.68 o   0.2353E+00
   7   3   7        1.42        5.66        1.66 o   0.2457E+00
   8   3   7       -1.80        0.04        1.74 o   0.3101E+00
   9   3   7        2.76        1.32        2.82 o   0.1173E+00
 -10   4   7       17.49       22.70        3.06 o   0.6119E-01
  -9   4   7        3.52        2.66        2.08 o   0.1907E+00
  -8   4   7       72.64       66.95        4.18 o   0.2235E-01
  -7   4   7        4.56        3.62        1.66 o   0.2518E+00
  -6   4   7       26.22       21.85        2.10 o   0.8149E-01
  -5   4   7        3.57        2.60        1.02 o   0.5130E+00
  -4   4   7      164.50      169.41        3.29 o   0.1013E-01
  -3   4   7        5.39        4.03        0.72 o   0.5220E+00
  -2   4   7        5.31        3.24        1.08 o   0.4168E+00
  -1   4   7        5.41        1.34        1.29 o   0.3975E+00
   0   4   7        1.68        1.13        0.91 o   0.8074E+00
   1   4   7      190.55      179.42        3.12 o   0.9155E-02
   2   4   7        8.43        6.55        1.06 o   0.2937E+00
   3   4   7       12.44       13.88        1.42 o   0.1570E+00
   4   4   7       -0.13        0.61        1.27 o   0.5681E+00
   5   4   7      106.25      107.59        3.57 o   0.1655E-01
   6   4   7       15.45       12.82        2.04 o   0.1163E+00
   7   4   7       67.87       66.21        4.46 o   0.2168E-01
   8   4   7        3.21        3.07        2.06 o   0.1919E+00
   9   4   7       -1.40        0.13        2.17 o   0.2058E+00
 -10   5   7        3.78        6.77        3.25 o   0.8088E-01
  -9   5   7        2.19        0.74        1.95 o   0.2385E+00
  -8   5   7        3.31        0.15        2.25 o   0.1840E+00
  -7   5   7      111.28      103.76        3.97 o   0.1589E-01
  -6   5   7      101.62       98.79        3.42 o   0.1814E-01
  -5   5   7       33.65       34.91        2.17 o   0.5952E-01
  -4   5   7       53.52       44.96        2.06 o   0.4570E-01
  -3   5   7       58.49       51.90        1.70 o   0.4297E-01
  -2   5   7       44.79       48.29        2.08 o   0.4615E-01
  -1   5   7      170.13      193.42        3.97 o   0.8523E-02
   0   5   7        6.79        3.71        0.87 o   0.4478E+00
   1   5   7       83.94       81.48        1.91 o   0.2659E-01
   2   5   7      329.89      342.96        4.61 o   0.3661E-02
   3   5   7      446.33      456.20        5.88 o   0.2280E-02
   4   5   7      127.27      131.01        3.61 o   0.1341E-01
   5   5   7       12.69       11.14        1.80 o   0.1426E+00
   6   5   7        8.36        4.88        1.72 o   0.2059E+00
   7   5   7       51.10       43.84        3.72 o   0.3251E-01
   8   5   7        5.41        3.99        2.14 o   0.1668E+00
 -10   6   7        4.42        0.78        2.40 o   0.1570E+00
  -9   6   7        0.32        1.14        2.36 o   0.1718E+00
  -8   6   7        0.93        4.95        1.59 o   0.2732E+00
  -7   6   7        4.61        7.55        1.59 o   0.2171E+00
  -6   6   7        5.39        6.80        1.49 o   0.2378E+00
  -5   6   7      329.75      342.66        5.84 o   0.3501E-02
  -4   6   7       38.49       36.53        1.97 o   0.5853E-01
  -3   6   7       82.49       84.06        2.00 o   0.2591E-01
  -2   6   7       21.25       21.02        1.19 o   0.1183E+00
  -1   6   7       74.32       73.36        1.74 o   0.3063E-01
   0   6   7       83.20       83.45        2.12 o   0.2561E-01
   1   6   7      607.42      646.62        6.09 o   0.1334E-02
   2   6   7      490.77      552.15        6.43 o   0.1756E-02
   3   6   7       17.03       15.12        1.70 o   0.1244E+00
   4   6   7       -0.06        0.17        1.27 o   0.6010E+00
   5   6   7        0.11        3.70        1.83 o   0.2433E+00
   6   6   7        8.75        7.61        1.97 o   0.1554E+00
   7   6   7        7.83        9.89        2.06 o   0.1394E+00
   8   6   7        3.12        4.46        1.91 o   0.2040E+00
  -9   7   7        0.06        0.53        2.97 o   0.1118E+00
  -8   7   7        4.12        0.08        2.31 o   0.1726E+00
  -7   7   7        1.04        0.09        1.66 o   0.3488E+00
  -6   7   7        6.30        4.87        1.55 o   0.2449E+00
  -5   7   7      207.40      201.08        4.39 o   0.7410E-02
  -4   7   7       86.93       80.53        2.61 o   0.2439E-01
  -3   7   7       47.19       39.95        1.91 o   0.5275E-01
  -2   7   7      657.16      676.87        6.30 o   0.1212E-02
  -1   7   7      202.76      212.40        3.25 o   0.7623E-02
   0   7   7        9.47        8.56        1.27 o   0.2253E+00
   1   7   7      219.04      223.84        3.35 o   0.6984E-02
   2   7   7       23.22       24.90        1.72 o   0.8933E-01
   3   7   7       69.86       67.16        2.97 o   0.2802E-01
   4   7   7        2.53        2.62        2.08 o   0.1949E+00
   5   7   7        4.52        5.77        2.14 o   0.1593E+00
   6   7   7       -0.47        0.14        1.93 o   0.2626E+00
   7   7   7        0.74        0.21        2.14 o   0.2120E+00
   8   7   7        5.35        2.84        2.46 o   0.1387E+00
  -9   8   7        1.17        0.10        2.95 o   0.1130E+00
  -8   8   7        0.00        0.18        2.23 o   0.1998E+00
  -7   8   7        4.54        3.53        1.66 o   0.2533E+00
  -6   8   7        2.53        5.22        1.53 o   0.2712E+00
  -5   8   7       20.91       20.53        1.91 o   0.9487E-01
  -4   8   7       43.24       44.06        2.17 o   0.4852E-01
  -3   8   7      101.66      106.63        2.76 o   0.1850E-01
  -2   8   7       37.55       37.64        1.87 o   0.5934E-01
  -1   8   7       25.37       22.65        1.78 o   0.8989E-01
   0   8   7      105.38      111.56        3.52 o   0.1625E-01
   1   8   7      186.35      196.16        3.69 o   0.8272E-02
   2   8   7       -0.57        0.01        1.00 o   0.9461E+00
   3   8   7       10.21       11.68        1.46 o   0.1743E+00
   4   8   7        1.34        1.17        1.55 o   0.3596E+00
   5   8   7        3.88        3.34        1.70 o   0.2512E+00
   6   8   7        9.49        7.91        2.06 o   0.1445E+00
   7   8   7        2.99        3.19        2.29 o   0.1605E+00
   8   8   7        7.20        5.53        2.50 o   0.1221E+00
  -8   9   7        8.41        9.40        2.59 o   0.1042E+00
  -7   9   7        6.96        5.58        2.10 o   0.1583E+00
  -6   9   7        3.06        2.03        2.29 o   0.1669E+00
  -5   9   7       39.49       33.54        2.53 o   0.5289E-01
  -4   9   7       -0.55        0.19        1.04 o   0.8488E+00
  -3   9   7       26.20       26.32        1.85 o   0.8086E-01
  -2   9   7      529.17      532.58        6.69 o   0.1746E-02
  -1   9   7      141.77      148.65        3.57 o   0.1172E-01
   0   9   7       28.02       26.33        2.00 o   0.7593E-01
   1   9   7        2.02        3.79        1.06 o   0.4721E+00
   2   9   7      132.13      136.58        3.44 o   0.1301E-01
   3   9   7       23.73       19.75        2.21 o   0.8396E-01
   4   9   7       69.38       68.42        3.82 o   0.2392E-01
   5   9   7       16.28       15.23        2.50 o   0.8798E-01
   6   9   7        2.63        1.96        2.21 o   0.1802E+00
   7   9   7       -1.95        0.06        1.78 o   0.2947E+00
  -8  10   7        6.28        5.59        2.89 o   0.9838E-01
  -7  10   7        0.96        0.22        2.36 o   0.1756E+00
  -6  10   7       15.88        9.80        2.46 o   0.1013E+00
  -5  10   7       37.41       32.97        2.57 o   0.5349E-01
  -4  10   7      145.59      143.01        3.69 o   0.1183E-01
  -3  10   7       81.56       84.52        2.93 o   0.2313E-01
  -2  10   7       -0.42        0.46        1.25 o   0.5862E+00
  -1  10   7       38.28       34.84        2.36 o   0.5476E-01
   0  10   7      217.45      223.77        4.69 o   0.6513E-02
   1  10   7      157.92      160.10        3.76 o   0.1044E-01
   2  10   7      177.30      165.53        4.54 o   0.9113E-02
   3  10   7        3.93        4.17        1.70 o   0.2403E+00
   4  10   7       -0.02        0.62        1.57 o   0.3852E+00
   5  10   7        4.05        6.60        2.42 o   0.1305E+00
   6  10   7       11.87       11.94        2.36 o   0.1064E+00
   7  10   7        7.43       12.21        2.78 o   0.8980E-01
  -7  11   7       16.13       14.88        2.70 o   0.8155E-01
  -6  11   7        6.81        5.42        1.85 o   0.1901E+00
  -5  11   7        1.53        2.60        1.72 o   0.2740E+00
  -4  11   7        1.19        0.78        1.80 o   0.2826E+00
  -3  11   7        3.31        4.15        1.42 o   0.3096E+00
  -2  11   7       -0.38        0.59        1.00 o   0.8653E+00
  -1  11   7        1.68        0.30        1.29 o   0.5235E+00
   0  11   7        2.61        4.18        1.36 o   0.3350E+00
   1  11   7       -0.21        1.64        1.55 o   0.3623E+00
   2  11   7        7.75       10.81        1.61 o   0.1745E+00
   3  11   7       58.04       53.89        3.31 o   0.3137E-01
   4  11   7       21.19       15.46        2.67 o   0.7768E-01
   5  11   7        1.51        0.09        1.83 o   0.2853E+00
   6  11   7        0.00        0.00        2.02 o   0.2459E+00
  -7  12   7        1.78        0.72        1.85 o   0.2672E+00
  -6  12   7        7.28        4.01        1.91 o   0.1905E+00
  -5  12   7       35.83       36.62        3.04 o   0.4530E-01
  -4  12   7        0.06        0.16        1.55 o   0.4097E+00
  -3  12   7       24.09       23.99        2.50 o   0.6947E-01
  -2  12   7        3.63        3.36        1.40 o   0.3295E+00
  -1  12   7       14.78       13.23        2.06 o   0.1149E+00
   0  12   7       12.84       15.45        2.04 o   0.1124E+00
   1  12   7       39.36       37.93        2.70 o   0.4772E-01
   2  12   7       75.72       60.51        3.69 o   0.2545E-01
   3  12   7        0.32        1.83        1.80 o   0.2729E+00
   4  12   7        2.97        1.67        2.08 o   0.2009E+00
   5  12   7        6.92        4.88        2.14 o   0.1576E+00
  -6  13   7        8.68        6.24        2.17 o   0.1445E+00
  -5  13   7       -1.23        1.60        1.63 o   0.3196E+00
  -4  13   7       -1.40        0.15        1.46 o   0.4309E+00
  -3  13   7        2.06        0.03        1.59 o   0.3634E+00
  -2  13   7       10.00       11.34        1.80 o   0.1481E+00
  -1  13   7        1.17        0.99        1.51 o   0.3850E+00
   0  13   7        2.14        0.69        1.66 o   0.3222E+00
   1  13   7        4.80        1.84        1.57 o   0.2990E+00
   2  13   7        0.66        1.56        1.63 o   0.3266E+00
   3  13   7       18.41       17.54        2.38 o   0.8672E-01
   4  13   7        1.04        0.07        2.10 o   0.2204E+00
   5  13   7       -0.66        0.10        2.38 o   0.1742E+00
  -5  14   7        0.32        1.75        2.08 o   0.2118E+00
  -4  14   7        4.86        4.74        1.78 o   0.2138E+00
  -3  14   7        0.13        0.11        1.34 o   0.5484E+00
  -2  14   7        2.50        3.66        2.04 o   0.1933E+00
  -1  14   7       30.19       25.75        3.01 o   0.5436E-01
   0  14   7        3.08        2.78        1.55 o   0.3032E+00
   1  14   7       20.57       14.52        2.36 o   0.9109E-01
   2  14   7       25.37       22.48        2.72 o   0.6541E-01
   3  14   7        3.91        3.32        1.80 o   0.2298E+00
   4  14   7       -1.19        0.02        2.06 o   0.2290E+00
  -3  15   7        5.63        4.89        1.85 o   0.1992E+00
  -2  15   7       28.38       32.76        2.95 o   0.5109E-01
  -1  15   7       13.82       20.28        2.14 o   0.9448E-01
   0  15   7        3.84        1.06        1.59 o   0.3176E+00
   1  15   7        9.81        5.23        2.00 o   0.1636E+00
   2  15   7        2.12        6.13        1.89 o   0.1973E+00
 -10   0   8        0.74        0.03        2.82 o   0.1242E+00
  -9   0   8        3.91        3.39        2.89 o   0.1059E+00
  -8   0   8       13.99       18.59        3.21 o   0.6293E-01
  -7   0   8       51.95       52.13        3.80 o   0.2949E-01
  -6   0   8      159.77      158.73        5.29 o   0.9145E-02
  -5   0   8       21.57       22.56        2.34 o   0.7741E-01
  -4   0   8      513.65      529.89        8.70 o   0.1689E-02
  -3   0   8      113.43      115.61        2.76 o   0.1667E-01
  -2   0   8      322.72      317.23        4.67 o   0.3978E-02
  -1   0   8      239.97      227.41        3.76 o   0.6476E-02
   0   0   8      916.02      966.60        9.85 o   0.6437E-03
   1   0   8      351.06      349.29        6.86 o   0.3200E-02
   2   0   8       70.93       61.11        3.63 o   0.2612E-01
   3   0   8        3.50        0.29        1.59 o   0.3385E+00
   4   0   8       10.06        8.41        1.66 o   0.1787E+00
   5   0   8      174.90      167.50        5.22 o   0.8564E-02
   6   0   8        4.90        2.87        2.02 o   0.1933E+00
   7   0   8        0.70        0.15        2.31 o   0.1833E+00
   8   0   8       24.63       21.79        3.91 o   0.4367E-01
 -10   1   8        1.93        1.63        2.70 o   0.1281E+00
  -9   1   8        3.16        6.13        1.93 o   0.1871E+00
  -8   1   8        4.42        5.77        1.72 o   0.2164E+00
  -7   1   8        9.85        9.35        1.70 o   0.1690E+00
  -6   1   8        0.49        1.23        1.00 o   0.7711E+00
  -5   1   8      105.76      112.61        2.84 o   0.1733E-01
  -4   1   8       72.41       64.89        2.10 o   0.3229E-01
  -3   1   8       43.39       47.62        1.53 o   0.5181E-01
  -2   1   8      418.33      423.96        5.77 o   0.2545E-02
  -1   1   8        0.28        0.07        1.15 o   0.7367E+00
   0   1   8      136.08      133.73        2.44 o   0.1416E-01
   1   1   8      587.53      593.48        6.64 o   0.1476E-02
   2   1   8       12.16       12.47        1.29 o   0.1767E+00
   3   1   8       69.65       82.09        2.40 o   0.2668E-01
   4   1   8        7.28        8.26        1.25 o   0.2444E+00
   5   1   8        3.33        2.42        1.44 o   0.3412E+00
   6   1   8       22.52       16.62        2.23 o   0.8995E-01
   7   1   8        0.96        2.52        1.72 o   0.2798E+00
   8   1   8        1.27        1.94        2.25 o   0.1788E+00
   9   1   8       -0.19        0.37        2.59 o   0.1470E+00
 -10   2   8        3.57        0.01        2.29 o   0.1777E+00
  -9   2   8       -0.17        0.10        2.14 o   0.2158E+00
  -8   2   8        3.67        6.19        2.82 o   0.1036E+00
  -7   2   8        6.26        6.36        1.59 o   0.2210E+00
  -6   2   8        9.60       11.24        1.46 o   0.1791E+00
  -5   2   8       10.32        8.57        1.36 o   0.2101E+00
  -4   2   8      173.78      164.61        3.52 o   0.9986E-02
  -3   2   8     1257.48     1232.41       10.19 o   0.4045E-03
  -2   2   8       27.36       31.47        1.80 o   0.7320E-01
  -1   2   8      305.76      269.06        5.67 o   0.4531E-02
   0   2   8       65.68       75.97        3.01 o   0.2622E-01
   1   2   8      260.14      259.74        3.76 o   0.5525E-02
   2   2   8      559.29      587.70        6.43 o   0.1537E-02
   3   2   8      912.28      925.06        9.30 o   0.6828E-03
   4   2   8       39.27       41.15        2.02 o   0.5370E-01
   5   2   8        1.74        0.66        1.40 o   0.4395E+00
   6   2   8       21.14       16.38        2.19 o   0.9343E-01
   7   2   8        1.49        0.05        2.06 o   0.2271E+00
   8   2   8        1.74        1.63        2.25 o   0.1793E+00
   9   2   8       -1.08        1.11        2.08 o   0.2143E+00
 -10   3   8        1.74        4.26        2.50 o   0.1363E+00
  -9   3   8        0.42        0.43        1.76 o   0.3090E+00
  -8   3   8        1.70        1.38        1.76 o   0.2807E+00
  -7   3   8        4.59        5.07        1.49 o   0.2669E+00
  -6   3   8       23.08       22.88        1.97 o   0.8603E-01
  -5   3   8       62.58       56.01        2.67 o   0.3401E-01
  -4   3   8        6.98        6.01        1.00 o   0.3344E+00
  -3   3   8      376.94      337.93        5.99 o   0.3304E-02
  -2   3   8      402.31      382.51        6.01 o   0.2847E-02
  -1   3   8      279.52      247.92        4.61 o   0.5355E-02
   0   3   8        0.38        0.03        1.80 o   0.3029E+00
   1   3   8       85.59       86.16        2.12 o   0.2473E-01
   2   3   8       21.19       17.07        1.68 o   0.1120E+00
   3   3   8       39.97       38.63        2.10 o   0.5443E-01
   4   3   8      266.59      268.01        5.67 o   0.4837E-02
   5   3   8       20.51       21.12        2.27 o   0.8227E-01
   6   3   8        5.52        3.45        2.00 o   0.1895E+00
   7   3   8        2.87        1.00        1.83 o   0.2607E+00
   8   3   8        1.61        0.93        2.61 o   0.1394E+00
 -10   4   8        5.05        6.08        2.99 o   0.9293E-01
  -9   4   8       15.58       14.02        2.74 o   0.8175E-01
  -8   4   8       24.07       23.70        2.84 o   0.6198E-01
  -7   4   8        9.02       13.79        1.87 o   0.1347E+00
  -6   4   8       10.89       10.92        1.57 o   0.1676E+00
  -5   4   8       30.29       27.86        2.10 o   0.7005E-01
  -4   4   8      364.71      370.32        5.12 o   0.3179E-02
  -3   4   8        3.23        4.74        1.10 o   0.3939E+00
  -2   4   8       75.49       83.15        2.65 o   0.2491E-01
  -1   4   8        7.26        9.21        1.59 o   0.1903E+00
   0   4   8      481.89      492.69        7.24 o   0.1955E-02
   1   4   8       93.62      105.74        2.44 o   0.1978E-01
   2   4   8        0.21        0.07        0.83 o   0.1386E+01
   3   4   8      478.88      503.58        6.71 o   0.1946E-02
   4   4   8        0.28        0.09        0.96 o   0.1043E+01
   5   4   8      107.48      108.81        3.72 o   0.1607E-01
   6   4   8        7.37        7.65        1.72 o   0.1870E+00
   7   4   8        2.70        4.11        2.53 o   0.1331E+00
   8   4   8        6.45        7.57        2.04 o   0.1555E+00
 -10   5   8        0.59        6.54        2.82 o   0.1064E+00
  -9   5   8        8.96       16.66        2.36 o   0.9867E-01
  -8   5   8        5.29        6.92        2.02 o   0.1647E+00
  -7   5   8       32.03       37.84        2.82 o   0.4841E-01
  -6   5   8       42.61       43.55        2.78 o   0.4270E-01
  -5   5   8        8.94        6.36        1.40 o   0.2355E+00
  -4   5   8        8.73        6.67        1.13 o   0.2783E+00
  -3   5   8       13.63        9.15        1.51 o   0.1760E+00
  -2   5   8      329.92      331.57        5.29 o   0.3688E-02
  -1   5   8       80.52       88.57        3.31 o   0.2134E-01
   0   5   8      144.36      151.12        2.84 o   0.1213E-01
   1   5   8      424.40      440.04        5.24 o   0.2468E-02
   2   5   8        0.76        0.77        1.27 o   0.5383E+00
   3   5   8      119.94      124.01        3.08 o   0.1503E-01
   4   5   8       34.60       31.42        2.38 o   0.5886E-01
   5   5   8       52.12       59.79        2.99 o   0.3253E-01
   6   5   8       -0.72        1.24        1.46 o   0.4042E+00
   7   5   8       11.36       11.48        2.25 o   0.1144E+00
   8   5   8       -0.51        0.13        2.21 o   0.2019E+00
  -9   6   8       -1.76        0.26        2.59 o   0.1441E+00
  -8   6   8        2.08        2.90        1.76 o   0.2551E+00
  -7   6   8       39.21       41.34        3.04 o   0.4199E-01
  -6   6   8       17.60       16.25        1.97 o   0.1066E+00
  -5   6   8        7.30        6.04        1.44 o   0.2427E+00
  -4   6   8       77.99       83.40        2.44 o   0.2526E-01
  -3   6   8      229.36      232.04        3.63 o   0.6530E-02
  -2   6   8       41.71       47.04        2.27 o   0.4608E-01
  -1   6   8      132.23      143.24        4.12 o   0.1177E-01
   0   6   8       -0.08        0.71        0.91 o   0.1012E+01
   1   6   8      853.90      830.46        8.32 o   0.8104E-03
   2   6   8      349.68      353.76        5.60 o   0.3335E-02
   3   6   8       10.04       13.05        1.49 o   0.1643E+00
   4   6   8       27.24       26.68        2.25 o   0.7023E-01
   5   6   8       17.83       20.00        2.14 o   0.9094E-01
   6   6   8        1.76        0.82        1.97 o   0.2355E+00
   7   6   8       22.76       18.56        2.91 o   0.6621E-01
   8   6   8        6.30        5.29        2.42 o   0.1311E+00
  -9   7   8       -0.79        0.91        2.65 o   0.1368E+00
  -8   7   8       -0.32        0.08        1.85 o   0.2890E+00
  -7   7   8       14.63       10.87        2.04 o   0.1241E+00
  -6   7   8        4.67        4.93        1.74 o   0.2200E+00
  -5   7   8       62.54       62.43        2.70 o   0.3177E-01
  -4   7   8       32.08       31.09        1.89 o   0.6904E-01
  -3   7   8       53.96       49.74        2.44 o   0.3995E-01
  -2   7   8        2.57        2.44        1.15 o   0.4801E+00
  -1   7   8      486.63      512.22        6.41 o   0.1912E-02
   0   7   8      502.27      519.30        6.14 o   0.1867E-02
   1   7   8      407.93      439.57        5.58 o   0.2497E-02
   2   7   8       23.10       24.43        1.59 o   0.9399E-01
   3   7   8       19.34       20.23        1.91 o   0.9731E-01
   4   7   8        7.28        7.95        1.80 o   0.1756E+00
   5   7   8       12.04        9.46        2.10 o   0.1295E+00
   6   7   8        7.68        9.37        2.17 o   0.1335E+00
   7   7   8       -2.31        1.02        1.80 o   0.2698E+00
   8   7   8        1.63        0.02        2.97 o   0.1111E+00
  -9   8   8       -1.06        0.01        3.06 o   0.1058E+00
  -8   8   8       -0.25        0.10        1.91 o   0.2705E+00
  -7   8   8        1.15        1.63        1.80 o   0.2696E+00
  -6   8   8        0.93        0.62        2.29 o   0.1825E+00
  -5   8   8       20.42       21.13        1.93 o   0.9340E-01
  -4   8   8      181.85      175.06        3.80 o   0.9137E-02
  -3   8   8      200.40      202.38        3.84 o   0.7742E-02
  -2   8   8        0.72        0.73        1.04 o   0.7665E+00
  -1   8   8      254.53      260.51        5.26 o   0.5172E-02
   0   8   8       14.97       17.84        1.36 o   0.1354E+00
   1   8   8       74.24       72.27        2.44 o   0.2842E-01
   2   8   8       30.72       30.09        1.85 o   0.7197E-01
   3   8   8      205.03      221.74        4.84 o   0.6663E-02
   4   8   8        3.61        0.79        1.59 o   0.3256E+00
   5   8   8        0.98        3.15        1.78 o   0.2542E+00
   6   8   8        7.15        4.30        2.34 o   0.1409E+00
   7   8   8        0.89        0.84        2.27 o   0.1844E+00
  -8   9   8        0.23        0.63        1.51 o   0.4124E+00
  -7   9   8       16.28       17.07        2.27 o   0.9361E-01
  -6   9   8       32.88       31.84        2.65 o   0.5479E-01
  -5   9   8       32.52       33.46        2.36 o   0.5834E-01
  -4   9   8        9.79        9.92        1.38 o   0.1975E+00
  -3   9   8        4.33        3.26        1.38 o   0.3300E+00
  -2   9   8       21.23       22.72        1.70 o   0.9672E-01
  -1   9   8      161.40      163.30        3.82 o   0.1013E-01
   0   9   8        8.43        8.55        1.27 o   0.2309E+00
   1   9   8       34.14       31.25        2.08 o   0.6431E-01
   2   9   8       13.01       16.49        1.57 o   0.1337E+00
   3   9   8        4.10        3.89        1.34 o   0.3305E+00
   4   9   8       51.08       48.70        3.50 o   0.3266E-01
   5   9   8       58.63       55.10        3.93 o   0.2718E-01
   6   9   8       12.27       12.16        2.36 o   0.1054E+00
   7   9   8        0.11        0.76        2.61 o   0.1431E+00
  -8  10   8        2.67        1.93        2.36 o   0.1606E+00
  -7  10   8        5.67        5.35        2.34 o   0.1396E+00
  -6  10   8        1.08        0.16        2.06 o   0.2281E+00
  -5  10   8       -0.08        0.00        1.34 o   0.5562E+00
  -4  10   8      121.66      114.38        3.52 o   0.1517E-01
  -3  10   8       -0.55        0.22        1.08 o   0.7844E+00
  -2  10   8       -0.91        0.00        1.10 o   0.7616E+00
  -1  10   8        2.06        1.97        1.32 o   0.4252E+00
   0  10   8       29.87       29.09        2.00 o   0.7088E-01
   1  10   8       11.08       12.03        1.49 o   0.1672E+00
   2  10   8       41.23       37.51        2.67 o   0.4762E-01
   3  10   8        1.61        2.25        1.68 o   0.2905E+00
   4  10   8        2.74        5.98        2.04 o   0.1758E+00
   5  10   8        2.70        0.01        1.66 o   0.3310E+00
   6  10   8        0.57        0.01        2.00 o   0.2473E+00
  -7  11   8       12.12        8.41        2.31 o   0.1186E+00
  -6  11   8       31.89       28.09        2.93 o   0.5346E-01
  -5  11   8        6.26       10.90        1.83 o   0.1583E+00
  -4  11   8       14.52       16.41        1.97 o   0.1103E+00
  -3  11   8        9.17       11.23        1.61 o   0.1672E+00
  -2  11   8       90.14       85.72        3.48 o   0.2053E-01
  -1  11   8       26.45       27.19        2.44 o   0.6595E-01
   0  11   8      123.34      115.44        4.12 o   0.1405E-01
   1  11   8        2.50        3.00        1.29 o   0.3908E+00
   2  11   8        1.21        0.05        1.21 o   0.6255E+00
   3  11   8        4.52        6.14        1.70 o   0.2153E+00
   4  11   8        8.11        5.32        2.10 o   0.1565E+00
   5  11   8        7.15        6.98        2.19 o   0.1428E+00
   6  11   8        6.30        0.41        2.12 o   0.1907E+00
  -7  12   8        3.99        1.29        2.48 o   0.1461E+00
  -6  12   8        5.35        4.70        2.12 o   0.1653E+00
  -5  12   8       -1.76        0.41        1.57 o   0.3659E+00
  -4  12   8       -0.85        0.48        1.89 o   0.2663E+00
  -3  12   8        0.89        0.76        2.46 o   0.1584E+00
  -2  12   8        1.34        4.41        1.55 o   0.2896E+00
  -1  12   8        1.68        2.54        1.78 o   0.2578E+00
   0  12   8       35.15       36.06        2.53 o   0.5263E-01
   1  12   8      118.14      116.37        4.18 o   0.1408E-01
   2  12   8       29.59       30.15        2.61 o   0.5827E-01
   3  12   8        3.91        3.16        2.02 o   0.1949E+00
   4  12   8        2.78        2.97        2.23 o   0.1703E+00
   5  12   8        0.02        3.02        1.89 o   0.2384E+00
  -6  13   8        2.93        3.03        2.70 o   0.1219E+00
  -5  13   8       -0.30        0.20        1.95 o   0.2574E+00
  -4  13   8        1.57        5.04        2.59 o   0.1263E+00
  -3  13   8       11.06        6.70        2.38 o   0.1214E+00
  -2  13   8       24.97       23.24        2.80 o   0.6293E-01
  -1  13   8       30.00       29.60        2.84 o   0.5449E-01
   0  13   8       96.70       79.02        4.01 o   0.1944E-01
   1  13   8       16.11       19.68        2.19 o   0.9175E-01
   2  13   8       10.57       13.43        2.19 o   0.1135E+00
   3  13   8       10.06       12.78        2.14 o   0.1187E+00
   4  13   8        5.43        4.76        2.27 o   0.1488E+00
  -5  14   8        4.20        1.86        2.82 o   0.1137E+00
  -4  14   8        9.45        8.93        2.48 o   0.1103E+00
  -3  14   8       14.16       12.06        2.70 o   0.8778E-01
  -2  14   8        4.29        0.89        2.04 o   0.2092E+00
  -1  14   8       -1.23        0.17        1.46 o   0.4335E+00
   0  14   8       18.45       16.03        2.21 o   0.9610E-01
   1  14   8        6.90        6.01        1.95 o   0.1724E+00
   2  14   8        3.06        1.38        2.10 o   0.1993E+00
   3  14   8        9.13        6.14        2.34 o   0.1297E+00
  -3  15   8       38.02       29.69        4.12 o   0.3535E-01
  -2  15   8        7.49        6.22        3.69 o   0.6353E-01
  -1  15   8       56.43       52.91        4.20 o   0.2629E-01
   0  15   8       11.95       15.73        2.29 o   0.1003E+00
   1  15   8        2.99        2.24        1.91 o   0.2261E+00
 -10   1   9        3.06        0.88        2.36 o   0.1653E+00
  -9   1   9        0.40        0.64        1.89 o   0.2673E+00
  -8   1   9       19.49       22.70        2.48 o   0.7457E-01
  -7   1   9        0.25        0.12        1.36 o   0.5275E+00
  -6   1   9       34.86       31.70        2.19 o   0.6168E-01
  -5   1   9      317.56      320.23        5.07 o   0.3915E-02
  -4   1   9       51.46       55.29        2.12 o   0.4024E-01
  -3   1   9        6.16        6.66        0.81 o   0.3708E+00
  -2   1   9      229.69      235.79        4.27 o   0.6229E-02
  -1   1   9      403.32      398.14        5.77 o   0.2758E-02
   0   1   9      189.45      192.25        3.10 o   0.8652E-02
   1   1   9     1020.78     1059.20        9.83 o   0.5459E-03
   2   1   9       81.62       81.79        2.95 o   0.2357E-01
   3   1   9        4.52        5.05        1.21 o   0.3346E+00
   4   1   9       15.99       16.23        1.66 o   0.1245E+00
   5   1   9       10.70        9.42        1.85 o   0.1525E+00
   6   1   9       28.60       27.60        2.70 o   0.5937E-01
   7   1   9       17.60       22.91        2.82 o   0.6654E-01
   8   1   9        1.44        0.83        2.87 o   0.1172E+00
 -10   2   9        4.95        6.40        2.14 o   0.1549E+00
  -9   2   9        3.42        1.86        1.95 o   0.2197E+00
  -8   2   9       -2.06        0.30        1.49 o   0.4031E+00
  -7   2   9        2.65        5.57        1.89 o   0.1997E+00
  -6   2   9        2.04        1.56        1.23 o   0.4881E+00
  -5   2   9        6.54        5.58        1.27 o   0.2876E+00
  -4   2   9        2.76        2.74        0.96 o   0.5660E+00
  -3   2   9      121.90      112.69        4.22 o   0.1416E-01
  -2   2   9        1.04        1.31        1.72 o   0.2999E+00
  -1   2   9      159.22      147.29        4.29 o   0.1059E-01
   0   2   9       27.17       25.96        1.44 o   0.9034E-01
   1   2   9        5.14        4.98        0.96 o   0.4013E+00
   2   2   9       24.77       35.52        1.59 o   0.7326E-01
   3   2   9      272.17      278.89        4.42 o   0.4919E-02
   4   2   9       10.72        9.81        1.53 o   0.1793E+00
   5   2   9      114.13      121.31        4.10 o   0.1398E-01
   6   2   9       -1.23        0.05        1.36 o   0.5043E+00
   7   2   9        2.67        0.11        2.02 o   0.2291E+00
   8   2   9        0.51        0.07        2.17 o   0.2103E+00
 -10   3   9        9.81        7.61        2.57 o   0.1081E+00
  -9   3   9        1.02        1.96        2.57 o   0.1407E+00
  -8   3   9        6.47        3.96        1.87 o   0.2003E+00
  -7   3   9        0.76        2.85        2.29 o   0.1689E+00
  -6   3   9       47.55       45.52        2.53 o   0.4290E-01
  -5   3   9       49.93       49.72        2.48 o   0.4058E-01
  -4   3   9       13.67       13.18        1.25 o   0.1695E+00
  -3   3   9       83.79       90.67        3.48 o   0.2026E-01
  -2   3   9      146.29      161.82        3.69 o   0.1071E-01
  -1   3   9      139.39      150.19        3.67 o   0.1160E-01
   0   3   9      360.63      354.40        8.00 o   0.2965E-02
   1   3   9      370.87      381.40        4.50 o   0.3119E-02
   2   3   9       26.94       30.58        2.04 o   0.7008E-01
   3   3   9      447.78      494.53        6.47 o   0.2062E-02
   4   3   9       16.18       11.35        2.02 o   0.1212E+00
   5   3   9        1.02        1.34        1.76 o   0.2869E+00
   6   3   9       31.84       37.13        2.87 o   0.4835E-01
   7   3   9        0.40        0.82        2.12 o   0.2121E+00
   8   3   9        1.49        0.26        2.57 o   0.1470E+00
 -10   4   9       10.53       11.61        2.65 o   0.9385E-01
  -9   4   9       13.99       13.74        2.63 o   0.8759E-01
  -8   4   9       11.82       10.98        2.23 o   0.1164E+00
  -7   4   9        0.47        0.62        1.91 o   0.2614E+00
  -6   4   9       -0.62        0.06        1.38 o   0.5054E+00
  -5   4   9       21.46       24.58        1.93 o   0.8572E-01
  -4   4   9        7.66        5.77        1.57 o   0.2231E+00
  -3   4   9       63.26       64.32        2.84 o   0.3027E-01
  -2   4   9       26.03       28.87        2.06 o   0.7230E-01
  -1   4   9       47.55       53.17        2.99 o   0.3556E-01
   0   4   9       17.47       16.28        1.85 o   0.1125E+00
   1   4   9        8.73        7.91        1.38 o   0.2223E+00
   2   4   9       49.40       47.72        2.25 o   0.4372E-01
   3   4   9        1.25        3.39        1.32 o   0.3903E+00
   4   4   9       16.03       14.68        1.83 o   0.1208E+00
   5   4   9       74.53       80.98        3.40 o   0.2285E-01
   6   4   9       -1.04        0.20        1.34 o   0.5163E+00
   7   4   9       -1.55        0.14        1.40 o   0.4651E+00
   8   4   9        2.76        0.03        2.00 o   0.2342E+00
  -9   5   9        3.55        5.26        2.04 o   0.1780E+00
  -8   5   9        7.07        7.69        2.74 o   0.1013E+00
  -7   5   9        0.55        0.50        1.74 o   0.3135E+00
  -6   5   9      121.03      121.54        3.99 o   0.1385E-01
  -5   5   9       31.31       28.31        2.25 o   0.6593E-01
  -4   5   9       95.36       95.45        3.27 o   0.1935E-01
  -3   5   9        0.06        0.19        1.32 o   0.5628E+00
  -2   5   9        3.50        1.83        1.17 o   0.4744E+00
  -1   5   9      126.16      115.57        4.08 o   0.1398E-01
   0   5   9       18.28       14.10        1.51 o   0.1361E+00
   1   5   9      131.36      134.05        3.42 o   0.1326E-01
   2   5   9       59.59       56.42        2.34 o   0.3655E-01
   3   5   9       16.13       16.65        1.61 o   0.1248E+00
   4   5   9       11.63       10.21        1.70 o   0.1585E+00
   5   5   9       48.57       41.31        3.04 o   0.3983E-01
   6   5   9       89.18       82.85        4.08 o   0.1923E-01
   7   5   9        7.88       11.14        2.17 o   0.1265E+00
   8   5   9        2.70        0.05        2.29 o   0.1804E+00
  -9   6   9       -1.63        0.07        2.14 o   0.2092E+00
  -8   6   9        0.30        1.45        2.02 o   0.2274E+00
  -7   6   9       77.19       82.29        3.99 o   0.2040E-01
  -6   6   9       33.20       31.81        2.70 o   0.5401E-01
  -5   6   9        8.41        6.52        1.51 o   0.2210E+00
  -4   6   9      108.69      103.19        3.14 o   0.1775E-01
  -3   6   9       81.03       80.92        2.38 o   0.2569E-01
  -2   6   9      152.89      155.40        3.84 o   0.1076E-01
  -1   6   9        0.08        0.19        1.85 o   0.2891E+00
   0   6   9       23.31       24.90        1.80 o   0.8693E-01
   1   6   9       15.09       17.99        1.61 o   0.1219E+00
   2   6   9        1.87        1.77        1.04 o   0.6103E+00
   3   6   9       75.00       77.73        3.08 o   0.2460E-01
   4   6   9       81.24       75.74        3.40 o   0.2319E-01
   5   6   9       10.85       11.31        1.87 o   0.1413E+00
   6   6   9        0.53        0.17        2.19 o   0.2054E+00
   7   6   9       10.47        9.21        2.27 o   0.1214E+00
  -9   7   9        0.40        1.45        2.53 o   0.1488E+00
  -8   7   9       -0.70        0.81        2.59 o   0.1440E+00
  -7   7   9        3.99        2.77        1.87 o   0.2233E+00
  -6   7   9        9.91       13.92        1.80 o   0.1366E+00
  -5   7   9      160.38      163.31        4.99 o   0.9197E-02
  -4   7   9        2.82        2.80        1.57 o   0.2992E+00
  -3   7   9        8.77        8.86        1.27 o   0.2258E+00
  -2   7   9       83.45       88.58        2.46 o   0.2357E-01
  -1   7   9      553.77      558.39        7.15 o   0.1607E-02
   0   7   9      560.12      620.48        8.15 o   0.1397E-02
   1   7   9      145.88      160.34        3.40 o   0.1105E-01
   2   7   9       45.47       42.59        2.31 o   0.4725E-01
   3   7   9        0.70        0.91        1.55 o   0.3758E+00
   4   7   9        0.55        0.43        1.59 o   0.3731E+00
   5   7   9       65.09       56.62        3.57 o   0.2815E-01
   6   7   9        0.08        0.04        1.87 o   0.2852E+00
   7   7   9        5.24        3.27        2.42 o   0.1411E+00
  -9   8   9        4.67        3.35        2.57 o   0.1285E+00
  -8   8   9        8.19        6.51        2.36 o   0.1285E+00
  -7   8   9       20.76       15.99        2.65 o   0.7792E-01
  -6   8   9        6.07        5.26        1.59 o   0.2342E+00
  -5   8   9        1.85        1.32        1.66 o   0.3120E+00
  -4   8   9        2.44        2.60        1.55 o   0.3133E+00
  -3   8   9      235.24      236.65        4.84 o   0.5954E-02
  -2   8   9      296.48      313.39        5.39 o   0.4067E-02
  -1   8   9       46.98       51.08        2.63 o   0.3942E-01
   0   8   9        1.42        2.79        1.19 o   0.4682E+00
   1   8   9        3.48        0.49        1.23 o   0.5062E+00
   2   8   9       70.48       73.62        2.84 o   0.2692E-01
   3   8   9       84.60       92.30        3.46 o   0.2004E-01
   4   8   9       10.72       13.75        1.83 o   0.1341E+00
   5   8   9        0.93        1.26        2.27 o   0.1813E+00
   6   8   9       -2.99        0.05        1.68 o   0.3194E+00
   7   8   9       11.34        9.18        2.50 o   0.1059E+00
  -8   9   9        0.40        0.44        2.46 o   0.1614E+00
  -7   9   9       -0.49        1.32        1.76 o   0.2919E+00
  -6   9   9       14.48       15.16        2.44 o   0.9233E-01
  -5   9   9        0.06        0.05        1.32 o   0.5719E+00
  -4   9   9       15.62       19.52        1.83 o   0.1069E+00
  -3   9   9       97.29       99.65        3.44 o   0.1826E-01
  -2   9   9       21.76       25.30        2.02 o   0.8185E-01
  -1   9   9       29.78       32.42        2.50 o   0.5800E-01
   0   9   9       -0.42        0.61        1.23 o   0.5939E+00
   1   9   9       24.67       23.36        2.10 o   0.8028E-01
   2   9   9        5.99        6.64        1.46 o   0.2397E+00
   3   9   9       -0.30        0.99        1.72 o   0.3136E+00
   4   9   9        1.68        2.97        2.08 o   0.1956E+00
   5   9   9        2.21        0.25        2.12 o   0.2090E+00
   6   9   9        3.44        4.12        2.74 o   0.1148E+00
  -8  10   9        3.72        5.62        3.12 o   0.8850E-01
  -7  10   9        0.55        1.49        1.89 o   0.2543E+00
  -6  10   9        4.16        3.93        1.91 o   0.2041E+00
  -5  10   9       -1.42        0.13        1.59 o   0.3694E+00
  -4  10   9       18.36       22.13        2.00 o   0.9131E-01
  -3  10   9       13.69       12.80        1.87 o   0.1294E+00
  -2  10   9        3.67        3.50        1.40 o   0.3256E+00
  -1  10   9        7.60        8.07        1.63 o   0.1931E+00
   0  10   9        1.72        1.96        1.25 o   0.4647E+00
   1  10   9       17.05       14.08        2.00 o   0.1124E+00
   2  10   9       28.21       25.78        2.44 o   0.6652E-01
   3  10   9       31.12       34.71        3.01 o   0.4802E-01
   4  10   9       15.07       12.84        2.27 o   0.1045E+00
   5  10   9        4.42        1.76        1.97 o   0.2119E+00
   6  10   9        0.42        0.20        1.97 o   0.2510E+00
  -7  11   9        1.78        0.13        2.29 o   0.1830E+00
  -6  11   9       28.49       32.71        3.72 o   0.4053E-01
  -5  11   9        0.11        1.52        1.87 o   0.2623E+00
  -4  11   9        9.28       10.44        1.85 o   0.1510E+00
  -3  11   9        5.41        7.43        1.55 o   0.2205E+00
  -2  11   9       50.97       53.42        2.97 o   0.3502E-01
  -1  11   9       48.17       57.38        3.18 o   0.3266E-01
   0  11   9       53.28       53.59        3.25 o   0.3261E-01
   1  11   9        4.97        5.00        1.66 o   0.2322E+00
   2  11   9        0.42        0.10        1.87 o   0.2813E+00
   3  11   9        1.80        2.46        2.19 o   0.1827E+00
   4  11   9       17.11       11.93        2.63 o   0.8803E-01
   5  11   9       25.41       22.36        3.14 o   0.5633E-01
  -6  12   9        2.29        0.04        1.85 o   0.2736E+00
  -5  12   9        1.87        1.58        2.53 o   0.1450E+00
  -4  12   9       46.13       46.40        3.95 o   0.3070E-01
  -3  12   9        9.64       13.12        2.02 o   0.1263E+00
  -2  12   9      101.73       86.91        4.59 o   0.1664E-01
  -1  12   9       13.10       14.82        2.57 o   0.8899E-01
   0  12   9        7.81        9.94        2.23 o   0.1264E+00
   1  12   9        0.57        0.02        1.76 o   0.3157E+00
   2  12   9        8.70        8.86        2.02 o   0.1456E+00
   3  12   9       22.23       21.28        2.82 o   0.6580E-01
   4  12   9       15.50        8.83        2.55 o   0.9964E-01
  -5  13   9        7.51       10.83        2.25 o   0.1224E+00
  -4  13   9        0.30        0.00        1.66 o   0.3607E+00
  -3  13   9        0.06        3.31        2.38 o   0.1576E+00
  -2  13   9        1.57        1.16        2.04 o   0.2196E+00
  -1  13   9       28.06       32.35        3.33 o   0.4580E-01
   0  13   9        9.74        6.64        2.36 o   0.1253E+00
   1  13   9        0.38        1.47        1.91 o   0.2505E+00
   2  13   9       -0.06        1.86        1.78 o   0.2802E+00
   3  13   9        2.50        3.15        1.85 o   0.2313E+00
   4  13   9        1.08        0.88        3.55 o   0.7776E-01
  -4  14   9       14.73       15.12        2.89 o   0.7562E-01
  -3  14   9       64.54       56.76        4.71 o   0.2223E-01
  -2  14   9       45.75       42.69        3.69 o   0.3388E-01
  -1  14   9       17.62       19.23        2.72 o   0.7369E-01
   0  14   9       -0.06        0.06        1.95 o   0.2608E+00
   1  14   9        2.78        5.25        2.67 o   0.1171E+00
   2  14   9       10.47       10.54        2.44 o   0.1072E+00
  -1  15   9        3.18        0.03        2.10 o   0.2105E+00
   0  15   9        1.83        0.01        2.59 o   0.1450E+00
 -10   0  10        3.44        0.90        2.93 o   0.1096E+00
  -9   0  10       -0.66        4.99        2.82 o   0.1102E+00
  -8   0  10        0.87        0.43        2.61 o   0.1429E+00
  -7   0  10      161.57      154.88        5.90 o   0.8700E-02
  -6   0  10       19.98       18.67        2.61 o   0.7605E-01
  -5   0  10        0.40        2.24        1.13 o   0.5650E+00
  -4   0  10        6.35        7.50        1.46 o   0.2274E+00
  -3   0  10      110.92      108.70        3.57 o   0.1619E-01
  -2   0  10       91.79       96.63        2.40 o   0.2148E-01
  -1   0  10     2818.09     2892.39       24.77 o   0.8255E-04
   0   0  10      289.16      285.07        6.43 o   0.4251E-02
   1   0  10      271.43      283.83        6.77 o   0.4298E-02
   2   0  10       48.91       46.90        3.69 o   0.3210E-01
   3   0  10       45.73       36.81        3.27 o   0.4010E-01
   4   0  10        3.08        3.62        1.95 o   0.2048E+00
   5   0  10       69.08       68.90        4.46 o   0.2121E-01
   6   0  10       14.56       18.73        3.46 o   0.5656E-01
   7   0  10        6.60       11.26        3.01 o   0.8206E-01
   8   0  10        5.33        1.63        3.29 o   0.8534E-01
 -10   1  10        1.29        0.38        2.14 o   0.2080E+00
  -9   1  10        8.89        8.42        2.12 o   0.1382E+00
  -8   1  10        3.44        2.79        1.66 o   0.2721E+00
  -7   1  10        7.45        7.87        1.78 o   0.1775E+00
  -6   1  10       16.05       16.76        1.72 o   0.1193E+00
  -5   1  10       17.37       16.70        1.66 o   0.1206E+00
  -4   1  10       37.28       31.71        1.91 o   0.6488E-01
  -3   1  10       27.58       28.72        1.40 o   0.8550E-01
  -2   1  10        0.49        0.88        0.89 o   0.9740E+00
  -1   1  10       90.48      100.70        2.23 o   0.2126E-01
   0   1  10       93.07      103.89        2.31 o   0.2036E-01
   1   1  10      505.20      515.36        6.69 o   0.1849E-02
   2   1  10       -0.96        0.08        1.74 o   0.3179E+00
   3   1  10      249.57      265.71        4.76 o   0.5258E-02
   4   1  10       14.84       14.85        1.74 o   0.1272E+00
   5   1  10       -0.89        0.66        1.57 o   0.3714E+00
   6   1  10        1.87        3.12        1.87 o   0.2310E+00
   7   1  10        0.91        0.31        2.53 o   0.1529E+00
   8   1  10       -0.70        0.02        3.08 o   0.1047E+00
 -10   2  10       -1.13        1.33        1.61 o   0.3343E+00
  -9   2  10        1.21        0.44        1.72 o   0.3153E+00
  -8   2  10        0.83        3.11        2.04 o   0.2049E+00
  -7   2  10       14.01       11.79        1.87 o   0.1327E+00
  -6   2  10        6.47        8.06        1.42 o   0.2268E+00
  -5   2  10       30.68       24.79        2.08 o   0.7427E-01
  -4   2  10      191.78      193.16        3.84 o   0.8207E-02
  -3   2  10      174.65      170.73        5.18 o   0.8486E-02
  -2   2  10      199.25      186.17        5.48 o   0.7390E-02
  -1   2  10      294.04      284.11        6.20 o   0.4286E-02
   0   2  10       49.44       45.16        2.23 o   0.4528E-01
   1   2  10      759.80      851.04        8.53 o   0.8374E-03
   2   2  10        1.85        2.03        1.10 o   0.5468E+00
   3   2  10       24.52       24.03        1.89 o   0.8513E-01
   4   2  10      184.61      206.29        5.48 o   0.7030E-02
   5   2  10       35.86       44.86        2.82 o   0.4334E-01
   6   2  10        1.34        4.42        2.04 o   0.1919E+00
   7   2  10        2.97        1.52        2.57 o   0.1385E+00
   8   2  10        2.12        0.40        3.27 o   0.9100E-01
 -10   3  10        2.55        1.81        2.44 o   0.1516E+00
  -9   3  10        1.55        0.06        2.27 o   0.1876E+00
  -8   3  10        1.93        0.08        2.06 o   0.2245E+00
  -7   3  10        0.28        0.35        1.55 o   0.3996E+00
  -6   3  10        2.74        1.79        1.57 o   0.3205E+00
  -5   3  10       16.58       16.71        1.72 o   0.1186E+00
  -4   3  10       22.59       23.55        2.12 o   0.8106E-01
  -3   3  10        4.08        2.35        1.49 o   0.3209E+00
  -2   3  10       18.19       18.14        1.76 o   0.1099E+00
  -1   3  10        3.10        3.95        1.02 o   0.4587E+00
   0   3  10       82.77       78.81        2.87 o   0.2432E-01
   1   3  10       68.82       67.37        2.59 o   0.2990E-01
   2   3  10       59.21       54.23        3.16 o   0.3205E-01
   3   3  10       41.95       30.92        2.59 o   0.5294E-01
   4   3  10        9.34        9.01        2.06 o   0.1400E+00
   5   3  10        2.02        1.48        1.91 o   0.2402E+00
   6   3  10        1.06        0.89        1.72 o   0.3078E+00
   7   3  10        1.85        1.79        2.02 o   0.2161E+00
   8   3  10        0.72        0.01        2.97 o   0.1122E+00
  -9   4  10        0.34        0.13        1.78 o   0.3085E+00
  -8   4  10       10.85       13.51        2.23 o   0.1105E+00
  -7   4  10       23.54       23.71        2.46 o   0.7120E-01
  -6   4  10       19.62       19.98        1.87 o   0.9913E-01
  -5   4  10       53.20       53.73        2.65 o   0.3680E-01
  -4   4  10       18.15       17.86        2.08 o   0.9752E-01
  -3   4  10      103.58       95.79        3.46 o   0.1829E-01
  -2   4  10      112.55      109.99        3.67 o   0.1578E-01
  -1   4  10       27.36       25.23        2.08 o   0.7600E-01
   0   4  10      161.30      162.54        3.82 o   0.1018E-01
   1   4  10      132.11      156.34        3.42 o   0.1169E-01
   2   4  10      247.02      255.37        4.63 o   0.5515E-02
   3   4  10        1.93        1.39        1.36 o   0.4286E+00
   4   4  10      243.62      255.19        5.29 o   0.5357E-02
   5   4  10       30.08       34.67        2.55 o   0.5533E-01
   6   4  10        0.83        0.02        2.19 o   0.2053E+00
   7   4  10       12.50        9.32        2.38 o   0.1114E+00
   8   4  10        0.85        0.19        5.16 o   0.3740E-01
  -9   5  10       18.02       20.64        2.82 o   0.6877E-01
  -8   5  10        5.31        7.39        1.93 o   0.1711E+00
  -7   5  10        3.04        2.17        1.59 o   0.3032E+00
  -6   5  10        1.38        0.41        0.93 o   0.9110E+00
  -5   5  10       57.72       54.23        3.44 o   0.3049E-01
  -4   5  10       25.01       26.35        2.40 o   0.6866E-01
  -3   5  10       27.62       30.81        2.29 o   0.6441E-01
  -2   5  10       10.38       10.29        1.91 o   0.1438E+00
  -1   5  10       96.99       82.21        4.33 o   0.1808E-01
   0   5  10      255.79      265.53        4.54 o   0.5266E-02
   1   5  10        2.53        2.89        1.34 o   0.3778E+00
   2   5  10      106.97      110.05        2.99 o   0.1731E-01
   3   5  10        4.90        3.00        1.21 o   0.3852E+00
   4   5  10        3.21        2.48        1.53 o   0.3144E+00
   5   5  10        2.23        0.20        1.49 o   0.4033E+00
   6   5  10        3.23        3.46        1.70 o   0.2541E+00
   7   5  10        2.38        5.96        2.12 o   0.1667E+00
  -9   6  10        0.51        0.23        3.27 o   0.9270E-01
  -8   6  10       11.46       15.03        2.34 o   0.1005E+00
  -7   6  10       30.85       33.45        2.80 o   0.5203E-01
  -6   6  10        7.75        6.34        2.12 o   0.1503E+00
  -5   6  10        2.99        4.89        2.19 o   0.1636E+00
  -4   6  10       66.85       60.30        2.97 o   0.3025E-01
  -3   6  10       26.24       25.73        2.48 o   0.6673E-01
  -2   6  10       94.04       92.37        3.61 o   0.1897E-01
  -1   6  10      597.55      651.85        9.47 o   0.1246E-02
   0   6  10       43.60       41.01        2.67 o   0.4491E-01
   1   6  10       23.42       25.64        1.74 o   0.8721E-01
   2   6  10        0.08        0.01        1.25 o   0.6329E+00
   3   6  10       89.39       87.90        3.38 o   0.2057E-01
   4   6  10       51.78       46.11        3.01 o   0.3731E-01
   5   6  10       -0.62        0.17        1.74 o   0.3196E+00
   6   6  10        1.83        0.58        1.93 o   0.2475E+00
   7   6  10        6.84        5.42        2.25 o   0.1446E+00
  -9   7  10        2.48        0.47        2.14 o   0.2021E+00
  -8   7  10        2.04        0.00        2.06 o   0.2248E+00
  -7   7  10        0.49        0.98        3.08 o   0.1028E+00
  -6   7  10       22.33       25.34        2.97 o   0.5859E-01
  -5   7  10       32.25       34.41        3.12 o   0.4643E-01
  -4   7  10       55.98       52.00        3.01 o   0.3434E-01
  -3   7  10       45.24       44.55        2.36 o   0.4568E-01
  -2   7  10        4.99        6.50        1.42 o   0.2559E+00
  -1   7  10      106.21      113.79        3.72 o   0.1564E-01
   0   7  10       20.91       22.56        1.95 o   0.8930E-01
   1   7  10      278.37      306.30        4.82 o   0.4382E-02
   2   7  10       60.03       56.60        2.65 o   0.3439E-01
   3   7  10       15.94       20.49        1.93 o   0.9975E-01
   4   7  10        0.89        1.06        1.80 o   0.2805E+00
   5   7  10        5.94       10.53        1.74 o   0.1694E+00
   6   7  10        1.19        0.52        2.27 o   0.1856E+00
   7   7  10       -2.42        0.02        1.55 o   0.3768E+00
  -8   8  10        0.40        0.03        2.55 o   0.1530E+00
  -7   8  10        0.51        0.36        2.38 o   0.1731E+00
  -6   8  10        3.57        5.33        2.29 o   0.1484E+00
  -5   8  10        0.34        2.95        1.40 o   0.3839E+00
  -4   8  10        0.30        0.50        1.38 o   0.4909E+00
  -3   8  10      214.03      213.84        4.73 o   0.6797E-02
  -2   8  10      203.10      203.97        4.33 o   0.7419E-02
  -1   8  10        1.76        1.13        1.36 o   0.4425E+00
   0   8  10       31.86       31.26        2.38 o   0.6028E-01
   1   8  10       21.08       24.55        1.83 o   0.8919E-01
   2   8  10        2.04        0.96        1.27 o   0.4916E+00
   3   8  10       51.44       46.29        3.04 o   0.3714E-01
   4   8  10        1.87        3.50        1.91 o   0.2188E+00
   5   8  10        1.70        0.24        1.87 o   0.2692E+00
   6   8  10        2.50        1.31        2.19 o   0.1884E+00
  -8   9  10       -0.79        0.28        3.42 o   0.8461E-01
  -7   9  10        3.38        1.25        2.50 o   0.1453E+00
  -6   9  10        1.13        0.04        2.89 o   0.1182E+00
  -5   9  10       10.10       12.44        1.85 o   0.1395E+00
  -4   9  10       90.16       86.68        3.59 o   0.2009E-01
  -3   9  10       25.88       23.42        2.21 o   0.7651E-01
  -2   9  10        1.44        0.24        1.53 o   0.3946E+00
  -1   9  10        1.76        1.97        1.70 o   0.2878E+00
   0   9  10       42.58       40.68        2.93 o   0.4262E-01
   1   9  10        8.09        8.08        1.55 o   0.2013E+00
   2   9  10        7.58        6.65        1.46 o   0.2301E+00
   3   9  10       -2.53        0.64        1.25 o   0.5098E+00
   4   9  10        2.17        2.40        2.21 o   0.1788E+00
   5   9  10       15.60       14.12        2.53 o   0.8974E-01
   6   9  10        0.64        0.24        2.36 o   0.1765E+00
  -7  10  10        2.55        0.82        2.53 o   0.1468E+00
  -6  10  10        0.06        0.04        2.84 o   0.1234E+00
  -5  10  10       29.36       38.97        2.76 o   0.4941E-01
  -4  10  10        6.39        9.18        1.55 o   0.1992E+00
  -3  10  10       74.98       69.25        3.74 o   0.2362E-01
  -2  10  10       -1.87        0.85        1.10 o   0.6305E+00
  -1  10  10       57.44       55.44        3.40 o   0.3047E-01
   0  10  10        1.93        0.69        1.34 o   0.4697E+00
   1  10  10       -0.59        0.16        1.32 o   0.5474E+00
   2  10  10       18.45       16.29        2.19 o   0.9646E-01
   3  10  10       21.61       30.79        2.76 o   0.5841E-01
   4  10  10       36.32       35.84        3.35 o   0.4172E-01
   5  10  10        0.87        0.49        2.72 o   0.1320E+00
  -7  11  10        3.91        0.00        2.84 o   0.1177E+00
  -6  11  10        4.61        4.93        2.31 o   0.1457E+00
  -5  11  10        7.32        7.49        2.21 o   0.1384E+00
  -4  11  10       10.19       12.50        1.80 o   0.1422E+00
  -3  11  10        8.17        9.30        1.70 o   0.1746E+00
  -2  11  10       14.44       11.26        2.02 o   0.1244E+00
  -1  11  10       46.38       43.13        3.33 o   0.3677E-01
   0  11  10       31.52       26.38        2.95 o   0.5453E-01
   1  11  10      109.14      101.47        5.35 o   0.1342E-01
   2  11  10       53.20       58.64        3.61 o   0.2888E-01
   3  11  10        1.66        3.45        1.63 o   0.2810E+00
   4  11  10        6.30        4.59        2.14 o   0.1609E+00
   5  11  10        2.40        1.94        2.50 o   0.1444E+00
  -6  12  10       -0.42        0.10        2.04 o   0.2372E+00
  -5  12  10        3.99        5.25        2.46 o   0.1320E+00
  -4  12  10        0.96        1.23        1.70 o   0.3090E+00
  -3  12  10        3.74        4.90        2.17 o   0.1639E+00
  -2  12  10        2.76        5.19        1.97 o   0.1899E+00
  -1  12  10        4.22        5.09        2.29 o   0.1479E+00
   0  12  10       -0.21        0.56        2.74 o   0.1310E+00
   1  12  10        2.17        4.25        2.27 o   0.1596E+00
   2  12  10       18.53       15.30        2.59 o   0.8275E-01
   3  12  10       24.88       21.13        2.99 o   0.6069E-01
   4  12  10        0.93        0.26        2.46 o   0.1609E+00
  -5  13  10       14.10       20.21        2.78 o   0.7280E-01
  -4  13  10       20.25       21.88        2.97 o   0.6262E-01
  -3  13  10        8.70       10.43        2.72 o   0.9493E-01
  -2  13  10        0.83        2.42        1.53 o   0.3423E+00
  -1  13  10        0.19        1.99        1.61 o   0.3298E+00
   0  13  10        2.53        2.78        2.31 o   0.1615E+00
   1  13  10        1.78        8.24        1.68 o   0.2116E+00
   2  13  10       16.01        6.79        3.10 o   0.7839E-01
   3  13  10       14.92       15.38        2.67 o   0.8247E-01
  -3  14  10        3.04        1.40        2.99 o   0.1046E+00
  -2  14  10       13.16        8.97        2.44 o   0.1078E+00
  -1  14  10        2.57        0.90        1.68 o   0.3066E+00
   0  14  10        1.13        0.01        1.89 o   0.2712E+00
   1  14  10        0.42        0.24        2.19 o   0.2051E+00
 -10   1  11       -1.13        0.44        1.83 o   0.2826E+00
  -9   1  11        5.12        6.77        1.85 o   0.1862E+00
  -8   1  11        3.38        2.43        1.78 o   0.2480E+00
  -7   1  11        4.52        5.74        1.80 o   0.2030E+00
  -6   1  11       18.60       16.80        1.97 o   0.1038E+00
  -5   1  11       23.03       18.31        1.85 o   0.9979E-01
  -4   1  11       62.88       62.02        2.50 o   0.3289E-01
  -3   1  11      778.10      760.54        8.43 o   0.9392E-03
  -2   1  11      185.79      185.05        3.16 o   0.8992E-02
  -1   1  11       95.25      105.28        2.12 o   0.2032E-01
   0   1  11       -0.30        1.34        1.59 o   0.3520E+00
   1   1  11       19.30       19.71        2.14 o   0.9015E-01
   2   1  11      128.79      123.43        3.88 o   0.1356E-01
   3   1  11       60.27       56.60        2.67 o   0.3425E-01
   4   1  11       -0.53        0.00        1.49 o   0.4419E+00
   5   1  11       10.34       14.85        1.93 o   0.1241E+00
   6   1  11        3.25        1.67        1.59 o   0.3109E+00
   7   1  11        1.17        0.08        2.67 o   0.1372E+00
 -10   2  11        3.95        1.56        1.97 o   0.2161E+00
  -9   2  11        0.28        0.03        2.67 o   0.1391E+00
  -8   2  11        0.38        0.00        2.02 o   0.2435E+00
  -7   2  11       -0.47        0.02        1.25 o   0.6167E+00
  -6   2  11        0.06        0.01        1.57 o   0.4040E+00
  -5   2  11       23.12       25.00        1.95 o   0.8287E-01
  -4   2  11        4.22        3.61        1.40 o   0.3170E+00
  -3   2  11       40.44       37.05        2.55 o   0.4977E-01
  -2   2  11        7.22        3.69        1.83 o   0.2058E+00
  -1   2  11       70.50       69.47        2.31 o   0.3023E-01
   0   2  11       71.80       76.55        3.16 o   0.2483E-01
   1   2  11       89.97       88.25        3.21 o   0.2095E-01
   2   2  11       -0.34        0.93        1.34 o   0.4964E+00
   3   2  11       19.89       23.64        2.02 o   0.8632E-01
   4   2  11       -0.02        0.28        1.10 o   0.7824E+00
   5   2  11        4.08        2.32        1.53 o   0.3086E+00
   6   2  11        1.63        0.35        1.91 o   0.2570E+00
   7   2  11        3.86        3.64        2.74 o   0.1155E+00
  -9   3  11        5.63        6.05        2.06 o   0.1640E+00
  -8   3  11        3.01        4.83        1.53 o   0.2736E+00
  -7   3  11        1.27        0.05        1.78 o   0.3011E+00
  -6   3  11        3.69        1.75        1.29 o   0.4132E+00
  -5   3  11       58.32       55.75        3.33 o   0.3066E-01
  -4   3  11       34.77       36.83        2.59 o   0.5132E-01
  -3   3  11        7.94        8.16        2.06 o   0.1469E+00
  -2   3  11       90.58       93.19        3.99 o   0.1808E-01
  -1   3  11      184.73      187.67        6.07 o   0.7188E-02
   0   3  11       80.84       94.98        2.84 o   0.2159E-01
   1   3  11      102.66       89.93        3.57 o   0.1884E-01
   2   3  11      654.16      671.94        8.89 o   0.1167E-02
   3   3  11      397.59      429.02        8.15 o   0.2374E-02
   4   3  11        3.76        3.89        2.04 o   0.1867E+00
   5   3  11        5.92        2.91        1.95 o   0.1987E+00
   6   3  11       10.04        8.82        2.08 o   0.1375E+00
   7   3  11        3.25        0.75        1.85 o   0.2564E+00
  -9   4  11       -1.13        0.17        1.78 o   0.3002E+00
  -8   4  11        0.00        1.19        1.53 o   0.3875E+00
  -7   4  11       11.99       13.23        1.95 o   0.1256E+00
  -6   4  11       18.51       17.12        2.27 o   0.9134E-01
  -5   4  11       37.85       36.76        2.91 o   0.4621E-01
  -4   4  11        2.74        2.49        1.89 o   0.2291E+00
  -3   4  11       26.83       24.25        2.78 o   0.6150E-01
  -2   4  11        2.08        1.93        1.36 o   0.4067E+00
  -1   4  11       20.66       18.83        2.57 o   0.7666E-01
   0   4  11       59.38       59.15        2.72 o   0.3323E-01
   1   4  11      102.68      119.92        3.23 o   0.1607E-01
   2   4  11       15.54       17.58        1.80 o   0.1135E+00
   3   4  11        4.52        4.03        1.85 o   0.2118E+00
   4   4  11        8.30        8.96        1.83 o   0.1636E+00
   5   4  11       17.26       17.49        2.38 o   0.8783E-01
   6   4  11        0.87        0.46        2.67 o   0.1363E+00
   7   4  11       -1.72        0.58        2.08 o   0.2163E+00
  -9   5  11       10.36       16.21        2.76 o   0.8162E-01
  -8   5  11        2.21        2.04        1.76 o   0.2665E+00
  -7   5  11       15.11       15.80        2.72 o   0.8017E-01
  -6   5  11        2.23        0.38        2.17 o   0.2001E+00
  -5   5  11       21.97       16.24        2.67 o   0.7602E-01
  -4   5  11       68.84       59.57        3.59 o   0.2690E-01
  -3   5  11      276.72      293.73        6.18 o   0.4279E-02
  -2   5  11       73.96       68.23        3.63 o   0.2437E-01
  -1   5  11        0.98        0.91        1.53 o   0.3810E+00
   0   5  11       96.29      103.07        4.03 o   0.1658E-01
   1   5  11        3.74        1.99        1.21 o   0.4420E+00
   2   5  11       87.48       88.64        3.27 o   0.2091E-01
   3   5  11        1.97        4.88        1.61 o   0.2615E+00
   4   5  11       -0.28        0.09        1.38 o   0.5125E+00
   5   5  11        9.47        7.19        2.04 o   0.1499E+00
   6   5  11        0.53        1.88        2.08 o   0.2096E+00
   7   5  11        0.57        0.09        2.08 o   0.2270E+00
  -9   6  11        0.62        2.69        2.63 o   0.1325E+00
  -8   6  11        1.53        0.69        2.80 o   0.1227E+00
  -7   6  11       18.47       22.04        2.99 o   0.6280E-01
  -6   6  11        0.30        1.23        2.36 o   0.1713E+00
  -5   6  11       -1.44        0.13        1.87 o   0.2728E+00
  -4   6  11        7.37        6.49        1.55 o   0.2205E+00
  -3   6  11       11.06        9.32        2.04 o   0.1367E+00
  -2   6  11      239.33      246.61        6.11 o   0.5284E-02
  -1   6  11       98.29      111.53        4.18 o   0.1534E-01
   0   6  11       67.89       65.25        3.27 o   0.2730E-01
   1   6  11        7.79        7.77        1.70 o   0.1869E+00
   2   6  11        3.46        5.38        1.49 o   0.2710E+00
   3   6  11       10.34        5.87        1.68 o   0.1945E+00
   4   6  11       -0.23        0.56        1.46 o   0.4379E+00
   5   6  11        2.59        0.22        2.06 o   0.2197E+00
   6   6  11        1.80        2.42        2.14 o   0.1893E+00
   7   6  11       -0.98        2.97        2.55 o   0.1388E+00
  -8   7  11        0.49        2.79        3.31 o   0.8626E-01
  -7   7  11        1.70        0.10        1.70 o   0.3247E+00
  -6   7  11        3.82        6.95        2.55 o   0.1198E+00
  -5   7  11        1.36        2.13        2.76 o   0.1220E+00
  -4   7  11       13.52       15.55        1.85 o   0.1211E+00
  -3   7  11       39.59       41.73        2.55 o   0.4705E-01
  -2   7  11       14.37       13.81        2.08 o   0.1127E+00
  -1   7  11        0.15        0.14        1.32 o   0.5629E+00
   0   7  11        0.32        0.11        1.44 o   0.4678E+00
   1   7  11       59.46       61.30        2.97 o   0.3106E-01
   2   7  11      122.21      116.96        3.55 o   0.1488E-01
   3   7  11       11.46       14.19        1.80 o   0.1323E+00
   4   7  11        2.82        3.00        1.70 o   0.2632E+00
   5   7  11       27.24       22.14        2.76 o   0.6380E-01
   6   7  11       19.89       20.48        2.72 o   0.7074E-01
  -8   8  11        3.08        2.51        2.74 o   0.1200E+00
  -7   8  11        2.40        0.57        2.59 o   0.1414E+00
  -6   8  11        6.56        5.46        2.44 o   0.1284E+00
  -5   8  11        6.77        8.41        2.31 o   0.1275E+00
  -4   8  11       -0.45        0.06        1.36 o   0.5250E+00
  -3   8  11       61.20       62.40        3.65 o   0.2680E-01
  -2   8  11        1.61        0.05        1.27 o   0.5563E+00
  -1   8  11       39.32       41.46        2.65 o   0.4610E-01
   0   8  11       11.00        6.28        1.74 o   0.1811E+00
   1   8  11       14.52       12.51        1.89 o   0.1274E+00
   2   8  11       -0.19        0.52        1.36 o   0.5071E+00
   3   8  11       29.02       25.29        2.55 o   0.6429E-01
   4   8  11        9.74        6.89        2.00 o   0.1547E+00
   5   8  11        3.97        1.68        2.38 o   0.1560E+00
   6   8  11        0.66        2.54        1.76 o   0.2706E+00
  -8   9  11        0.98        0.54        2.84 o   0.1204E+00
  -7   9  11        4.16        1.07        2.55 o   0.1401E+00
  -6   9  11        0.59        0.00        2.42 o   0.1690E+00
  -5   9  11      125.14      125.43        4.95 o   0.1202E-01
  -4   9  11      102.32      102.53        4.25 o   0.1587E-01
  -3   9  11        3.27        4.87        1.44 o   0.2908E+00
  -2   9  11       44.73       47.57        2.70 o   0.4102E-01
  -1   9  11        2.12        0.01        1.70 o   0.3221E+00
   0   9  11        0.59        0.15        1.49 o   0.4348E+00
   1   9  11      109.58      109.91        4.05 o   0.1522E-01
   2   9  11       35.62       38.26        2.59 o   0.5002E-01
   3   9  11        1.72        0.01        1.97 o   0.2453E+00
   4   9  11        0.70        0.41        2.19 o   0.2025E+00
   5   9  11       10.47        8.41        2.27 o   0.1241E+00
  -7  10  11        8.32        6.10        2.78 o   0.1011E+00
  -6  10  11       42.54       46.71        4.33 o   0.2832E-01
  -5  10  11        1.74        0.85        1.93 o   0.2448E+00
  -4  10  11       11.42       13.10        2.02 o   0.1232E+00
  -3  10  11       16.73       15.00        2.06 o   0.1072E+00
  -2  10  11       44.92       42.65        2.84 o   0.4196E-01
  -1  10  11       47.74       49.48        3.29 o   0.3458E-01
   0  10  11       49.97       53.16        3.40 o   0.3222E-01
   1  10  11        1.80        1.21        2.04 o   0.2181E+00
   2  10  11        2.53        2.15        1.91 o   0.2296E+00
   3  10  11       80.84       61.21        4.44 o   0.2155E-01
   4  10  11       14.92       13.50        2.53 o   0.9152E-01
   5  10  11       16.03       18.73        2.67 o   0.7670E-01
  -6  11  11        8.60       16.23        3.27 o   0.6610E-01
  -5  11  11        6.09        6.56        2.27 o   0.1393E+00
  -4  11  11        5.35        5.30        1.59 o   0.2380E+00
  -3  11  11       -0.89        0.07        1.72 o   0.3266E+00
  -2  11  11        1.29        2.42        1.63 o   0.3027E+00
  -1  11  11       -2.57        0.00        1.53 o   0.3845E+00
   0  11  11       13.18       16.01        2.31 o   0.9739E-01
   1  11  11       19.98       26.58        2.97 o   0.5853E-01
   2  11  11        9.68        7.19        2.38 o   0.1220E+00
   3  11  11        1.63        0.05        2.57 o   0.1476E+00
   4  11  11        3.57        0.44        1.89 o   0.2483E+00
  -5  12  11       -2.31        2.89        2.00 o   0.2075E+00
  -4  12  11        1.70        3.07        1.57 o   0.3048E+00
  -3  12  11        7.13        6.52        1.95 o   0.1685E+00
  -2  12  11        2.97        2.76        1.97 o   0.2095E+00
  -1  12  11       27.55       32.11        2.84 o   0.5352E-01
   0  12  11       30.97       37.04        3.44 o   0.4140E-01
   1  12  11        7.81        5.25        2.48 o   0.1236E+00
   2  12  11        2.48        0.83        2.00 o   0.2269E+00
   3  12  11        2.82        0.58        2.57 o   0.1427E+00
  -4  13  11        3.69        3.92        1.93 o   0.2028E+00
  -3  13  11        2.80        0.32        1.72 o   0.3020E+00
  -2  13  11        0.13        0.91        1.85 o   0.2770E+00
  -1  13  11        8.47        6.99        2.06 o   0.1513E+00
   0  13  11       -1.91        1.17        2.12 o   0.2022E+00
   1  13  11        8.19       11.25        2.50 o   0.1047E+00
   2  13  11        4.12        1.12        2.97 o   0.1054E+00
  -2  14  11        6.16        6.14        2.29 o   0.1390E+00
  -1  14  11       28.47       23.22        3.27 o   0.5220E-01
   0  14  11       11.29        7.45        2.87 o   0.9097E-01
  -9   0  12        5.94        8.77        2.72 o   0.1014E+00
  -8   0  12        3.06        6.87        2.36 o   0.1367E+00
  -7   0  12        4.90        1.62        2.19 o   0.1778E+00
  -6   0  12       35.28       35.21        3.42 o   0.4150E-01
  -5   0  12      131.75      127.90        4.90 o   0.1173E-01
  -4   0  12       89.05       84.31        3.72 o   0.2013E-01
  -3   0  12      556.43      583.58        9.38 o   0.1448E-02
  -2   0  12        4.27        3.71        1.29 o   0.3457E+00
  -1   0  12        9.45        7.10        1.85 o   0.1690E+00
   0   0  12      349.04      376.51        7.85 o   0.2870E-02
   1   0  12       -1.78        0.68        1.93 o   0.2464E+00
   2   0  12       89.71       97.73        4.16 o   0.1720E-01
   3   0  12        8.64       11.71        2.04 o   0.1319E+00
   4   0  12        2.57        3.39        2.31 o   0.1582E+00
   5   0  12        4.88        2.23        2.57 o   0.1322E+00
   6   0  12        0.23        0.13        2.44 o   0.1663E+00
   7   0  12        1.83        3.65        2.65 o   0.1252E+00
  -9   1  12       -1.76        0.40        1.61 o   0.3490E+00
  -8   1  12        1.32        0.72        1.40 o   0.4453E+00
  -7   1  12        0.64        0.15        1.66 o   0.3524E+00
  -6   1  12        0.89        0.51        1.74 o   0.3100E+00
  -5   1  12        3.01        4.01        1.19 o   0.3906E+00
  -4   1  12        7.32        4.67        1.66 o   0.2229E+00
  -3   1  12       70.35       68.37        2.65 o   0.2909E-01
  -2   1  12       63.50       60.10        2.50 o   0.3344E-01
  -1   1  12      725.62      771.44        8.11 o   0.9649E-03
   0   1  12        3.84        4.77        1.40 o   0.2983E+00
   1   1  12       44.56       47.07        2.65 o   0.4166E-01
   2   1  12       37.36       40.17        2.21 o   0.5287E-01
   3   1  12        0.32        0.26        1.34 o   0.5332E+00
   4   1  12        9.66       13.93        1.59 o   0.1521E+00
   5   1  12        1.66        1.96        1.80 o   0.2611E+00
   6   1  12        3.10        1.06        2.10 o   0.2018E+00
   7   1  12        4.80        2.21        2.89 o   0.1077E+00
  -9   2  12        0.34        0.00        1.46 o   0.4585E+00
  -8   2  12        2.63        0.02        1.49 o   0.4030E+00
  -7   2  12        0.53        0.22        1.68 o   0.3433E+00
  -6   2  12        2.95        1.93        1.59 o   0.3089E+00
  -5   2  12      113.11      110.68        4.14 o   0.1484E-01
  -4   2  12      103.81      103.32        3.86 o   0.1652E-01
  -3   2  12        0.38        0.89        1.34 o   0.4974E+00
  -2   2  12       87.74       86.04        3.42 o   0.2085E-01
  -1   2  12       66.72       58.54        2.42 o   0.3386E-01
   0   2  12      506.79      490.93        8.30 o   0.1854E-02
   1   2  12      653.65      652.46        8.30 o   0.1220E-02
   2   2  12        2.67        5.55        1.40 o   0.2949E+00
   3   2  12       21.48       22.04        1.95 o   0.8987E-01
   4   2  12       21.23       13.86        2.38 o   0.9082E-01
   5   2  12        5.24        4.92        1.72 o   0.2207E+00
   6   2  12       25.84       21.42        3.46 o   0.5083E-01
   7   2  12       11.29       14.23        2.84 o   0.8072E-01
  -9   3  12        4.35        0.48        2.14 o   0.1944E+00
  -8   3  12       -1.00        1.34        1.19 o   0.5589E+00
  -7   3  12        3.27        1.89        2.46 o   0.1473E+00
  -6   3  12       11.17       13.17        2.02 o   0.1234E+00
  -5   3  12        2.23        1.58        1.89 o   0.2424E+00
  -4   3  12        2.08        1.20        1.83 o   0.2635E+00
  -3   3  12       10.85       10.68        2.27 o   0.1163E+00
  -2   3  12       41.80       41.42        3.21 o   0.3960E-01
  -1   3  12       49.40       55.00        3.82 o   0.2894E-01
   0   3  12       -1.17        0.14        1.59 o   0.3727E+00
   1   3  12       -0.19        4.52        1.51 o   0.3099E+00
   2   3  12        4.37        4.27        1.44 o   0.2918E+00
   3   3  12       15.69       13.43        2.00 o   0.1164E+00
   4   3  12       -0.57        2.82        2.04 o   0.2086E+00
   5   3  12        0.02        0.85        1.55 o   0.3880E+00
   6   3  12       -1.44        1.07        1.85 o   0.2646E+00
   7   3  12        4.27        3.17        2.97 o   0.1007E+00
  -9   4  12       -0.15        0.01        2.29 o   0.1897E+00
  -8   4  12        4.95        0.60        2.25 o   0.1755E+00
  -7   4  12       11.02        8.19        2.46 o   0.1114E+00
  -6   4  12        9.87       16.50        1.76 o   0.1290E+00
  -5   4  12       79.12       72.06        3.93 o   0.2202E-01
  -4   4  12       28.62       27.88        2.59 o   0.6112E-01
  -3   4  12       -0.83        0.88        1.49 o   0.4041E+00
  -2   4  12        1.15        3.54        1.63 o   0.2838E+00
  -1   4  12       50.42       48.62        3.65 o   0.3168E-01
   0   4  12      110.41      113.83        3.84 o   0.1521E-01
   1   4  12       81.22       97.70        3.10 o   0.2047E-01
   2   4  12        1.87        1.58        1.21 o   0.5046E+00
   3   4  12       -1.40        0.02        1.38 o   0.4876E+00
   4   4  12       20.36       17.77        2.36 o   0.8532E-01
   5   4  12        0.81        0.13        2.21 o   0.2007E+00
   6   4  12        4.46        8.00        1.97 o   0.1653E+00
   7   4  12       14.92       19.14        3.01 o   0.6693E-01
  -9   5  12        3.10        4.96        2.34 o   0.1468E+00
  -8   5  12       -2.10        0.39        2.17 o   0.2006E+00
  -7   5  12        4.93        5.68        2.10 o   0.1634E+00
  -6   5  12        6.35        7.12        2.17 o   0.1459E+00
  -5   5  12        1.04        0.01        1.87 o   0.2779E+00
  -4   5  12       25.39       29.37        2.50 o   0.6291E-01
  -3   5  12      112.81      123.33        5.03 o   0.1240E-01
  -2   5  12       12.31       12.76        2.50 o   0.9661E-01
  -1   5  12      122.26      137.22        5.14 o   0.1117E-01
   0   5  12       13.44       17.07        2.14 o   0.1022E+00
   1   5  12       30.19       28.25        2.55 o   0.6085E-01
   2   5  12        0.36        0.90        1.06 o   0.7424E+00
   3   5  12        0.74        0.42        1.51 o   0.4108E+00
   4   5  12        5.73        5.20        1.72 o   0.2153E+00
   5   5  12       10.49       14.85        2.17 o   0.1107E+00
   6   5  12       -1.21        0.09        2.50 o   0.1558E+00
  -8   6  12       -2.06        1.30        2.04 o   0.2159E+00
  -7   6  12        2.50        2.22        2.29 o   0.1674E+00
  -6   6  12        4.56        4.01        2.04 o   0.1830E+00
  -5   6  12       12.23       12.75        2.21 o   0.1119E+00
  -4   6  12       21.48       19.15        2.61 o   0.7437E-01
  -3   6  12       57.34       58.91        3.55 o   0.2867E-01
  -2   6  12       69.16       62.86        4.37 o   0.2248E-01
  -1   6  12        1.27        0.21        2.31 o   0.1809E+00
   0   6  12      152.04      154.47        4.54 o   0.1018E-01
   1   6  12       15.88       12.70        2.14 o   0.1104E+00
   2   6  12        1.23        1.32        1.59 o   0.3411E+00
   3   6  12        4.93        1.63        1.72 o   0.2630E+00
   4   6  12       34.75       32.94        3.01 o   0.4799E-01
   5   6  12       20.10       22.40        2.67 o   0.6947E-01
   6   6  12        0.89        0.91        2.12 o   0.2091E+00
  -8   7  12       -1.42        0.32        2.63 o   0.1400E+00
  -7   7  12        1.08        0.14        2.78 o   0.1270E+00
  -6   7  12       -0.23        0.00        2.84 o   0.1232E+00
  -5   7  12        5.16        7.87        2.02 o   0.1596E+00
  -4   7  12       43.24       39.30        2.82 o   0.4433E-01
  -3   7  12        3.97        3.13        2.29 o   0.1583E+00
  -2   7  12        6.05        6.06        1.87 o   0.1853E+00
  -1   7  12        0.55        0.48        1.34 o   0.5148E+00
   0   7  12        6.01        2.95        1.63 o   0.2559E+00
   1   7  12        1.89        0.78        1.61 o   0.3380E+00
   2   7  12        0.02        0.12        1.78 o   0.3118E+00
   3   7  12       18.07       18.05        2.38 o   0.8614E-01
   4   7  12        9.53       10.75        2.10 o   0.1294E+00
   5   7  12        4.90        3.69        2.38 o   0.1443E+00
   6   7  12        3.40        1.54        2.76 o   0.1207E+00
  -8   8  12        2.29        1.29        1.97 o   0.2272E+00
  -7   8  12        8.60        6.59        2.63 o   0.1084E+00
  -6   8  12        3.57        7.96        2.08 o   0.1568E+00
  -5   8  12       18.21       17.38        2.84 o   0.7187E-01
  -4   8  12       15.65       15.56        2.17 o   0.1022E+00
  -3   8  12       22.93       24.44        2.29 o   0.7495E-01
  -2   8  12       -1.06        0.40        1.95 o   0.2496E+00
  -1   8  12      119.58      117.90        3.99 o   0.1420E-01
   0   8  12      172.72      177.71        5.20 o   0.8255E-02
   1   8  12       17.17       18.99        2.36 o   0.8596E-01
   2   8  12        2.80        1.45        1.91 o   0.2360E+00
   3   8  12       33.20       28.30        2.97 o   0.5211E-01
   4   8  12       28.96       26.39        3.06 o   0.5360E-01
   5   8  12        3.84        1.56        3.01 o   0.1020E+00
  -7   9  12        7.75        6.74        3.01 o   0.8832E-01
  -6   9  12        0.30        1.51        3.44 o   0.8217E-01
  -5   9  12        0.66        6.23        2.14 o   0.1677E+00
  -4   9  12       -0.76        0.08        1.61 o   0.3708E+00
  -3   9  12       74.07       68.15        3.74 o   0.2391E-01
  -2   9  12       25.86       29.14        2.36 o   0.6592E-01
  -1   9  12       29.61       28.81        2.53 o   0.6098E-01
   0   9  12       11.87        8.43        2.19 o   0.1275E+00
   1   9  12       -0.79        0.19        1.40 o   0.4805E+00
   2   9  12       78.86       71.75        4.35 o   0.2051E-01
   3   9  12       13.12       11.22        2.12 o   0.1201E+00
   4   9  12        9.70        5.97        2.12 o   0.1473E+00
   5   9  12       14.18       10.39        2.55 o   0.9765E-01
  -7  10  12       15.28       13.27        3.31 o   0.6453E-01
  -6  10  12       10.10       10.37        2.70 o   0.9472E-01
  -5  10  12        0.98        4.16        1.46 o   0.3216E+00
  -4  10  12       17.75       16.88        2.34 o   0.9009E-01
  -3  10  12        2.06        1.68        1.70 o   0.2907E+00
  -2  10  12        1.32        1.19        2.12 o   0.2046E+00
  -1  10  12       28.02       27.13        2.78 o   0.5839E-01
   0  10  12        2.36        2.59        1.63 o   0.2896E+00
   1  10  12        0.06        0.02        2.48 o   0.1618E+00
   2  10  12       15.48       13.79        2.53 o   0.9048E-01
   3  10  12        4.69        3.09        2.29 o   0.1566E+00
   4  10  12        5.05        4.00        2.46 o   0.1347E+00
  -6  11  12        3.50        0.36        2.89 o   0.1140E+00
  -5  11  12        0.53        0.01        1.85 o   0.2884E+00
  -4  11  12        5.67        3.97        1.89 o   0.2005E+00
  -3  11  12        3.91        2.50        1.95 o   0.2111E+00
  -2  11  12       21.48       21.04        2.55 o   0.7367E-01
  -1  11  12        2.78        1.01        1.76 o   0.2780E+00
   0  11  12        3.21        1.83        2.19 o   0.1821E+00
   1  11  12       36.81       29.36        3.93 o   0.3772E-01
   2  11  12        3.93        2.27        2.91 o   0.1072E+00
   3  11  12       26.34       23.89        3.59 o   0.4707E-01
  -5  12  12       -0.64        0.00        2.21 o   0.2024E+00
  -4  12  12       -1.32        0.03        1.83 o   0.2878E+00
  -3  12  12        1.23        0.02        2.70 o   0.1351E+00
  -2  12  12        3.16        1.71        1.85 o   0.2446E+00
  -1  12  12       16.98       22.09        2.48 o   0.7713E-01
   0  12  12       10.06        8.56        2.48 o   0.1104E+00
   1  12  12        5.33        3.67        2.34 o   0.1477E+00
   2  12  12        4.10        0.24        2.40 o   0.1606E+00
  -3  13  12       34.62       36.66        3.88 o   0.3596E-01
  -2  13  12       20.34       21.95        2.70 o   0.6929E-01
  -1  13  12        6.09        6.08        2.02 o   0.1671E+00
   0  13  12        4.16        4.48        2.10 o   0.1728E+00
   1  13  12        0.98        0.86        2.19 o   0.1977E+00
  -9   1  13        2.42        0.10        2.00 o   0.2352E+00
  -8   1  13       -0.98        1.51        1.80 o   0.2728E+00
  -7   1  13       10.78       10.54        1.85 o   0.1467E+00
  -6   1  13       23.90       21.88        2.21 o   0.8029E-01
  -5   1  13      114.40      104.41        4.12 o   0.1538E-01
  -4   1  13       23.39       21.62        2.14 o   0.8298E-01
  -3   1  13        0.21        0.27        1.29 o   0.5701E+00
  -2   1  13      557.13      563.34        8.24 o   0.1546E-02
  -1   1  13      291.94      292.28        5.88 o   0.4265E-02
   0   1  13       62.90       56.86        2.53 o   0.3456E-01
   1   1  13        1.76        1.60        1.40 o   0.4044E+00
   2   1  13       18.26       19.36        1.78 o   0.1056E+00
   3   1  13        8.00       10.09        1.51 o   0.1900E+00
   4   1  13       32.76       32.93        2.78 o   0.5207E-01
   5   1  13       13.23       12.39        2.19 o   0.1127E+00
   6   1  13        2.80        0.23        2.87 o   0.1170E+00
  -9   2  13       -1.97        0.24        2.06 o   0.2227E+00
  -8   2  13        1.91        2.47        1.93 o   0.2252E+00
  -7   2  13        2.44        4.22        1.72 o   0.2447E+00
  -6   2  13       -0.83        0.22        1.97 o   0.2482E+00
  -5   2  13       52.05       48.68        3.27 o   0.3428E-01
  -4   2  13        1.97        3.94        2.10 o   0.1838E+00
  -3   2  13       43.63       45.35        2.70 o   0.4239E-01
  -2   2  13        1.55        2.06        1.66 o   0.3008E+00
  -1   2  13        4.39        5.53        1.72 o   0.2186E+00
   0   2  13      108.05      106.52        4.65 o   0.1443E-01
   1   2  13       17.53       18.58        2.63 o   0.7719E-01
   2   2  13       30.10       32.42        2.17 o   0.6372E-01
   3   2  13        1.34        1.19        1.32 o   0.4726E+00
   4   2  13        0.59        0.20        1.91 o   0.2664E+00
   5   2  13        5.90        4.40        2.04 o   0.1758E+00
   6   2  13       10.13        7.40        3.04 o   0.8434E-01
  -9   3  13       -0.38        0.26        2.72 o   0.1337E+00
  -8   3  13        2.12        0.32        3.16 o   0.9719E-01
  -7   3  13       68.59       64.57        3.97 o   0.2404E-01
  -6   3  13       23.59       26.07        2.61 o   0.6499E-01
  -5   3  13       19.81       25.07        2.34 o   0.7514E-01
  -4   3  13        6.24        2.62        1.72 o   0.2409E+00
  -3   3  13       27.22       23.11        3.18 o   0.5425E-01
  -2   3  13       20.97       24.08        2.63 o   0.6807E-01
  -1   3  13       73.30       67.92        3.38 o   0.2559E-01
   0   3  13       22.59       28.49        2.29 o   0.6995E-01
   1   3  13       27.51       28.81        2.14 o   0.6975E-01
   2   3  13       25.16       19.42        2.23 o   0.8255E-01
   3   3  13       13.31       14.96        2.23 o   0.1035E+00
   4   3  13       18.72       18.18        2.40 o   0.8457E-01
   5   3  13       50.10       58.82        3.61 o   0.2921E-01
   6   3  13        2.87        2.52        2.53 o   0.1389E+00
  -9   4  13        0.15        0.36        3.46 o   0.8290E-01
  -8   4  13       -0.23        0.18        2.57 o   0.1502E+00
  -7   4  13        3.31        4.30        2.25 o   0.1587E+00
  -6   4  13       12.08        6.70        2.21 o   0.1321E+00
  -5   4  13       58.08       61.86        3.59 o   0.2762E-01
  -4   4  13        6.07        7.06        1.66 o   0.2057E+00
  -3   4  13       58.53       62.41        3.93 o   0.2564E-01
  -2   4  13        0.98        0.10        1.80 o   0.2961E+00
  -1   4  13       14.27       17.69        2.10 o   0.1016E+00
   0   4  13        5.77        7.16        1.55 o   0.2216E+00
   1   4  13       17.73       24.61        2.27 o   0.7906E-01
   2   4  13        9.49        9.81        1.68 o   0.1692E+00
   3   4  13       -0.25        2.22        1.49 o   0.3714E+00
   4   4  13        5.84        3.39        2.08 o   0.1772E+00
   5   4  13        5.29        1.96        2.00 o   0.2026E+00
   6   4  13        9.32        6.42        2.31 o   0.1300E+00
  -8   5  13        1.85        2.63        2.50 o   0.1427E+00
  -7   5  13       -1.21        0.75        1.80 o   0.2829E+00
  -6   5  13        5.37        6.17        2.14 o   0.1550E+00
  -5   5  13       10.15       10.90        2.12 o   0.1262E+00
  -4   5  13        1.17        0.21        1.72 o   0.3205E+00
  -3   5  13        6.62        2.86        2.02 o   0.1869E+00
  -2   5  13      109.14      105.25        5.24 o   0.1336E-01
  -1   5  13      193.14      199.43        6.56 o   0.6502E-02
   0   5  13       26.62       23.56        2.55 o   0.6751E-01
   1   5  13        8.45        9.74        1.97 o   0.1456E+00
   2   5  13       63.71       49.73        3.14 o   0.3292E-01
   3   5  13       42.29       38.13        2.84 o   0.4499E-01
   4   5  13       10.04        9.15        2.17 o   0.1298E+00
   5   5  13       34.41       35.26        3.69 o   0.3851E-01
   6   5  13       -2.40        0.14        2.46 o   0.1577E+00
  -8   6  13       -0.13        1.33        3.14 o   0.9845E-01
  -7   6  13        0.45        0.09        2.19 o   0.2064E+00
  -6   6  13        1.51        3.40        2.10 o   0.1895E+00
  -5   6  13        3.01        1.20        2.21 o   0.1841E+00
  -4   6  13        2.76        1.05        2.17 o   0.1927E+00
  -3   6  13       24.48       17.29        3.04 o   0.6345E-01
  -2   6  13        8.26       10.20        2.21 o   0.1261E+00
  -1   6  13       15.54       17.86        2.63 o   0.7972E-01
   0   6  13        1.00        0.28        1.53 o   0.4007E+00
   1   6  13       36.07       39.23        2.91 o   0.4536E-01
   2   6  13       20.23       16.57        2.50 o   0.8237E-01
   3   6  13       32.73       31.35        2.84 o   0.5219E-01
   4   6  13        9.43       11.69        2.50 o   0.1022E+00
   5   6  13        2.97        1.47        2.23 o   0.1793E+00
  -8   7  13        0.55        0.52        2.82 o   0.1229E+00
  -7   7  13        4.54        3.00        2.31 o   0.1550E+00
  -6   7  13        7.60        8.93        2.34 o   0.1226E+00
  -5   7  13        6.94        6.43        2.46 o   0.1228E+00
  -4   7  13       30.99       27.81        3.12 o   0.5084E-01
  -3   7  13       27.85       28.16        3.42 o   0.4692E-01
  -2   7  13      133.55      158.56        5.69 o   0.9293E-02
  -1   7  13       13.93       15.54        2.12 o   0.1064E+00
   0   7  13        1.87        0.12        1.70 o   0.3225E+00
   1   7  13        2.99        4.31        1.87 o   0.2128E+00
   2   7  13       39.74       33.64        3.35 o   0.4193E-01
   3   7  13       29.32       29.31        2.82 o   0.5531E-01
   4   7  13        2.95        1.36        1.87 o   0.2455E+00
   5   7  13        2.89        0.21        1.76 o   0.2903E+00
  -7   8  13        7.35        9.78        2.57 o   0.1058E+00
  -6   8  13       15.65       10.66        2.99 o   0.7731E-01
  -5   8  13       20.91       18.06        3.10 o   0.6288E-01
  -4   8  13       24.05       26.37        2.55 o   0.6584E-01
  -3   8  13        5.07        5.27        1.72 o   0.2180E+00
  -2   8  13        2.55        1.82        2.23 o   0.1784E+00
  -1   8  13       29.61       24.30        2.89 o   0.5808E-01
   0   8  13       33.07       30.22        3.06 o   0.4958E-01
   1   8  13       41.29       37.87        3.61 o   0.3709E-01
   2   8  13       21.08       20.04        3.10 o   0.6099E-01
   3   8  13        2.02        0.81        2.44 o   0.1579E+00
   4   8  13       -0.19        0.22        1.74 o   0.3231E+00
   5   8  13       -0.76        0.71        3.06 o   0.1045E+00
  -7   9  13        1.13        0.14        2.06 o   0.2281E+00
  -6   9  13        0.70        3.03        2.27 o   0.1708E+00
  -5   9  13       18.89       21.53        3.35 o   0.5514E-01
  -4   9  13       -0.83        0.19        2.46 o   0.1616E+00
  -3   9  13       20.61       18.67        2.44 o   0.8083E-01
  -2   9  13       26.92       23.45        2.89 o   0.5997E-01
  -1   9  13        8.22        7.78        2.53 o   0.1124E+00
   0   9  13       17.58       14.15        2.59 o   0.8545E-01
   1   9  13       78.55       71.53        4.37 o   0.2046E-01
   2   9  13        0.62        0.50        2.02 o   0.2364E+00
   3   9  13        0.85        0.46        2.82 o   0.1227E+00
   4   9  13       -0.91        0.01        2.44 o   0.1652E+00
  -6  10  13        3.95        4.74        2.55 o   0.1268E+00
  -5  10  13        5.37        3.82        2.48 o   0.1329E+00
  -4  10  13        5.39        3.62        1.97 o   0.1919E+00
  -3  10  13        3.06        5.23        1.63 o   0.2449E+00
  -2  10  13        9.79        9.71        1.97 o   0.1426E+00
  -1  10  13       -1.23        0.05        2.29 o   0.1854E+00
   0  10  13        2.00        2.03        1.42 o   0.3778E+00
   1  10  13       12.16        9.65        2.59 o   0.9928E-01
   2  10  13       16.92       14.65        3.16 o   0.6650E-01
   3  10  13       17.15       11.57        3.86 o   0.5186E-01
  -5  11  13       -2.25        1.19        1.76 o   0.2792E+00
  -4  11  13        3.59        0.30        2.12 o   0.2026E+00
  -3  11  13       10.44       10.19        1.93 o   0.1424E+00
  -2  11  13        0.70        3.45        1.63 o   0.2890E+00
  -1  11  13        2.65        3.31        1.97 o   0.2056E+00
   0  11  13        4.18        3.16        2.61 o   0.1265E+00
   1  11  13       19.13       17.89        3.76 o   0.4958E-01
   2  11  13       35.49       29.09        4.80 o   0.2953E-01
   3  11  13       43.31       24.94       10.23 o   0.8660E-02
  -4  12  13        8.53        8.37        2.40 o   0.1186E+00
  -3  12  13        7.62        3.00        2.34 o   0.1455E+00
  -2  12  13       -1.46        1.86        1.89 o   0.2437E+00
  -1  12  13       11.25        8.79        2.65 o   0.9891E-01
   0  12  13        1.36        1.50        3.69 o   0.7095E-01
   1  12  13       12.91       11.52        3.55 o   0.6087E-01
  -9   0  14       -2.72        0.33        3.25 o   0.9177E-01
  -8   0  14        0.00        1.54        2.46 o   0.1567E+00
  -7   0  14       -0.19        8.38        2.29 o   0.1423E+00
  -6   0  14       19.57       17.53        2.87 o   0.7028E-01
  -5   0  14        1.32        0.06        2.59 o   0.1459E+00
  -4   0  14      451.94      436.13       13.48 o   0.1758E-02
  -3   0  14      856.05      858.71       19.64 o   0.6253E-03
  -2   0  14       23.90       21.58        3.35 o   0.5329E-01
  -1   0  14       27.75       24.93        2.36 o   0.6960E-01
   0   0  14       10.23       12.00        1.91 o   0.1367E+00
   1   0  14       12.67       17.01        2.23 o   0.9953E-01
   2   0  14      119.65      113.39        5.07 o   0.1276E-01
   3   0  14       33.27       30.20        3.44 o   0.4409E-01
   4   0  14        5.75        8.60        2.21 o   0.1371E+00
   5   0  14        0.59        0.10        3.59 o   0.7720E-01
   6   0  14        5.67        7.46        3.23 o   0.7949E-01
  -9   1  14       -1.66        0.00        1.85 o   0.2792E+00
  -8   1  14        2.61        0.00        2.55 o   0.1480E+00
  -7   1  14        1.83        3.20        2.21 o   0.1746E+00
  -6   1  14        8.34        7.47        2.04 o   0.1512E+00
  -5   1  14       64.09       59.92        3.48 o   0.2794E-01
  -4   1  14        0.85        0.34        1.57 o   0.3812E+00
  -3   1  14        5.67        5.18        1.38 o   0.2796E+00
  -2   1  14       15.69       12.91        1.70 o   0.1355E+00
  -1   1  14       33.14       35.72        2.48 o   0.5423E-01
   0   1  14        4.01        4.76        1.19 o   0.3542E+00
   1   1  14        5.94        6.99        1.25 o   0.2729E+00
   2   1  14        3.72        4.90        1.46 o   0.2809E+00
   3   1  14        0.04        0.57        1.25 o   0.5917E+00
   4   1  14       63.37       48.40        3.61 o   0.3020E-01
   5   1  14       -0.49        0.03        2.12 o   0.2192E+00
   6   1  14        4.54        5.00        3.40 o   0.7660E-01
  -9   2  14        6.09        6.45        4.03 o   0.5476E-01
  -8   2  14        4.10        3.49        2.12 o   0.1768E+00
  -7   2  14        9.77        9.24        2.17 o   0.1300E+00
  -6   2  14       -0.02        1.67        1.78 o   0.2838E+00
  -5   2  14        2.44        1.90        2.53 o   0.1424E+00
  -4   2  14       25.98       28.62        2.46 o   0.6423E-01
  -3   2  14        0.87        0.41        1.36 o   0.4955E+00
  -2   2  14        0.85        0.99        1.42 o   0.4323E+00
  -1   2  14       16.77       17.11        1.89 o   0.1091E+00
   0   2  14       22.16       24.68        2.25 o   0.7620E-01
   1   2  14       13.23       16.22        2.02 o   0.1106E+00
   2   2  14       29.53       35.93        2.91 o   0.4927E-01
   3   2  14       72.16       69.29        4.20 o   0.2193E-01
   4   2  14       -0.45        0.44        2.42 o   0.1669E+00
   5   2  14       27.60       20.04        3.44 o   0.5152E-01
   6   2  14        2.78        2.31        2.38 o   0.1558E+00
  -8   3  14        2.21        2.57        2.48 o   0.1443E+00
  -7   3  14        5.07        0.01        2.34 o   0.1673E+00
  -6   3  14        0.79        0.17        2.04 o   0.2342E+00
  -5   3  14        0.06        0.03        1.93 o   0.2670E+00
  -4   3  14        1.15        0.02        1.51 o   0.4179E+00
  -3   3  14        9.62        7.13        1.85 o   0.1685E+00
  -2   3  14        2.84        3.99        1.83 o   0.2243E+00
  -1   3  14       24.80       21.71        2.46 o   0.7295E-01
   0   3  14       36.56       38.05        2.78 o   0.4745E-01
   1   3  14        9.11       10.12        1.89 o   0.1494E+00
   2   3  14        1.97        0.45        1.66 o   0.3291E+00
   3   3  14        0.68        0.12        1.70 o   0.3356E+00
   4   3  14        0.87        0.00        1.68 o   0.3445E+00
   5   3  14        1.21        1.26        1.72 o   0.2993E+00
   6   3  14        6.33        5.15        2.38 o   0.1353E+00
  -8   4  14        0.66        5.92        1.97 o   0.1924E+00
  -7   4  14       -1.74        0.19        2.14 o   0.2077E+00
  -6   4  14        0.00        0.49        1.72 o   0.3271E+00
  -5   4  14        0.89        0.39        1.97 o   0.2457E+00
  -4   4  14       26.77       27.02        2.74 o   0.5986E-01
  -3   4  14       73.96       67.05        4.93 o   0.1932E-01
  -2   4  14        1.38        0.32        2.00 o   0.2387E+00
  -1   4  14        1.06        1.00        0.98 o   0.7893E+00
   0   4  14       41.50       34.05        2.93 o   0.4647E-01
   1   4  14      119.14      116.12        4.80 o   0.1304E-01
   2   4  14       25.96       26.18        2.91 o   0.5765E-01
   3   4  14       61.46       58.99        3.52 o   0.2824E-01
   4   4  14       -2.55        0.07        2.50 o   0.1526E+00
   5   4  14        8.87       12.89        2.50 o   0.1001E+00
  -8   5  14        1.17        0.13        2.23 o   0.1955E+00
  -7   5  14        1.36        1.75        2.04 o   0.2149E+00
  -6   5  14        3.35        0.76        2.40 o   0.1598E+00
  -5   5  14        3.04        0.00        1.95 o   0.2423E+00
  -4   5  14       -1.08        0.13        1.83 o   0.2882E+00
  -3   5  14       12.12       13.20        2.53 o   0.9498E-01
  -2   5  14        1.10        0.80        2.67 o   0.1346E+00
  -1   5  14        0.06        0.11        2.12 o   0.2205E+00
   0   5  14       29.32       25.54        2.76 o   0.5966E-01
   1   5  14        7.62        5.68        1.76 o   0.1962E+00
   2   5  14        5.43        3.82        1.85 o   0.2095E+00
   3   5  14       32.44       29.61        2.67 o   0.5639E-01
   4   5  14       -0.68        0.80        1.78 o   0.2930E+00
   5   5  14        0.08        1.48        2.10 o   0.2114E+00
  -8   6  14        0.30        1.25        2.78 o   0.1247E+00
  -7   6  14       -2.65        0.01        1.91 o   0.2548E+00
  -6   6  14        1.23        0.91        3.10 o   0.1008E+00
  -5   6  14        5.60        8.07        2.97 o   0.8989E-01
  -4   6  14       56.30       63.52        3.72 o   0.2675E-01
  -3   6  14      113.59      123.63        5.52 o   0.1162E-01
  -2   6  14        9.43       11.80        2.36 o   0.1100E+00
  -1   6  14        0.74        0.42        1.29 o   0.5437E+00
   0   6  14       28.87       26.22        2.84 o   0.5762E-01
   1   6  14       27.36       29.31        2.87 o   0.5534E-01
   2   6  14        4.05        4.91        1.91 o   0.1962E+00
   3   6  14       60.06       56.63        4.46 o   0.2385E-01
   4   6  14        5.94        3.76        1.93 o   0.1948E+00
   5   6  14        7.39        0.09        2.91 o   0.1082E+00
  -7   7  14       -1.74        1.43        1.97 o   0.2287E+00
  -6   7  14        1.85        2.73        2.04 o   0.2037E+00
  -5   7  14       29.64       29.79        3.35 o   0.4648E-01
  -4   7  14        3.50        5.64        1.40 o   0.2854E+00
  -3   7  14       47.83       36.86        4.27 o   0.3052E-01
  -2   7  14       20.78       20.54        3.21 o   0.5828E-01
  -1   7  14       48.76       44.37        3.46 o   0.3478E-01
   0   7  14       29.83       25.40        2.93 o   0.5631E-01
   1   7  14       52.90       42.30        3.74 o   0.3253E-01
   2   7  14       -1.89        0.97        1.74 o   0.2921E+00
   3   7  14       -2.38        0.14        1.80 o   0.2835E+00
   4   7  14       -3.04        0.08        1.78 o   0.2851E+00
  -7   8  14       -0.89        0.69        3.31 o   0.8929E-01
  -6   8  14        8.75        7.88        2.59 o   0.1075E+00
  -5   8  14        2.04        3.37        2.34 o   0.1572E+00
  -4   8  14       10.44       13.30        2.42 o   0.1016E+00
  -3   8  14        0.04        0.71        2.31 o   0.1816E+00
  -2   8  14        5.18        4.97        1.93 o   0.1882E+00
  -1   8  14        6.81        6.79        2.02 o   0.1609E+00
   0   8  14        1.29        0.32        2.04 o   0.2298E+00
   1   8  14       23.97       22.62        2.89 o   0.6211E-01
   2   8  14        0.93        3.18        2.93 o   0.1071E+00
   3   8  14        4.67        3.30        2.70 o   0.1185E+00
   4   8  14       -3.97        1.13        1.93 o   0.2286E+00
  -6   9  14        3.04        3.44        3.40 o   0.7958E-01
  -5   9  14       -0.42        0.01        3.25 o   0.9439E-01
  -4   9  14       -1.89        2.12        2.34 o   0.1643E+00
  -3   9  14        3.35        4.16        1.83 o   0.2199E+00
  -2   9  14        1.32        2.02        2.02 o   0.2165E+00
  -1   9  14       16.18       14.49        2.57 o   0.8689E-01
   0   9  14       32.23       25.40        3.31 o   0.4890E-01
   1   9  14       -0.68        1.28        2.76 o   0.1258E+00
   2   9  14       10.08        9.49        2.67 o   0.9758E-01
   3   9  14        5.56        6.11        2.53 o   0.1213E+00
  -5  10  14        6.88        7.17        2.67 o   0.1065E+00
  -4  10  14        5.56        8.12        2.36 o   0.1273E+00
  -3  10  14        0.96        1.41        1.93 o   0.2427E+00
  -2  10  14        4.80        3.34        2.63 o   0.1231E+00
  -1  10  14       13.08       16.64        2.61 o   0.8419E-01
   0  10  14       77.48       75.17        4.95 o   0.1811E-01
   1  10  14        6.07        8.26        2.46 o   0.1184E+00
   2  10  14        6.60        3.36        2.21 o   0.1597E+00
  -4  11  14       -1.21        0.08        2.93 o   0.1146E+00
  -3  11  14        0.28        0.02        2.14 o   0.2160E+00
  -2  11  14        2.06        6.56        2.42 o   0.1344E+00
  -1  11  14        2.99        2.96        2.14 o   0.1812E+00
   0  11  14       16.35       10.76        3.18 o   0.7033E-01
   1  11  14        1.34        2.24        2.97 o   0.1060E+00
  -2  12  14        0.36        0.00        3.29 o   0.9204E-01
  -1  12  14        4.22        1.63        2.61 o   0.1317E+00
  -8   1  15        0.30        1.25        2.00 o   0.2342E+00
  -7   1  15       -1.85        0.02        1.83 o   0.2836E+00
  -6   1  15       29.64       30.76        2.89 o   0.5306E-01
  -5   1  15      107.65      113.71        5.29 o   0.1277E-01
  -4   1  15        2.04        0.85        1.97 o   0.2336E+00
  -3   1  15        2.04        0.31        1.70 o   0.3167E+00
  -2   1  15        4.42        3.45        1.29 o   0.3505E+00
  -1   1  15       20.59       16.36        2.21 o   0.9315E-01
   0   1  15       70.27       64.70        3.48 o   0.2613E-01
   1   1  15      123.02      108.84        3.80 o   0.1516E-01
   2   1  15        3.06        3.13        1.49 o   0.3151E+00
   3   1  15        1.40        0.89        1.53 o   0.3754E+00
   4   1  15       -0.32        0.21        1.87 o   0.2804E+00
   5   1  15        1.83        0.22        2.36 o   0.1729E+00
  -8   2  15       -2.14        1.18        1.61 o   0.3261E+00
  -7   2  15       43.86       40.80        3.50 o   0.3656E-01
  -6   2  15        1.93        0.22        1.70 o   0.3197E+00
  -5   2  15       -1.00        0.09        2.36 o   0.1763E+00
  -4   2  15        8.60       10.02        1.87 o   0.1530E+00
  -3   2  15        5.92        6.49        1.63 o   0.2149E+00
  -2   2  15       15.56       17.25        1.91 o   0.1095E+00
  -1   2  15       -0.79        0.15        1.87 o   0.2776E+00
   0   2  15        5.50        6.33        1.59 o   0.2252E+00
   1   2  15       -0.42        1.51        1.63 o   0.3305E+00
   2   2  15       11.15        8.31        2.27 o   0.1233E+00
   3   2  15        3.80        0.48        1.93 o   0.2369E+00
   4   2  15        0.81        0.13        2.12 o   0.2167E+00
   5   2  15        3.50        5.89        1.66 o   0.2304E+00
  -8   3  15        1.53        0.00        2.76 o   0.1286E+00
  -7   3  15        3.80        7.44        2.76 o   0.1044E+00
  -6   3  15       14.65       11.53        2.40 o   0.1018E+00
  -5   3  15       -1.29        0.73        1.76 o   0.2953E+00
  -4   3  15       15.79       14.89        2.25 o   0.9980E-01
  -3   3  15        0.49        0.12        1.85 o   0.2869E+00
  -2   3  15       34.84       30.22        2.80 o   0.5289E-01
  -1   3  15       93.47       89.43        4.01 o   0.1832E-01
   0   3  15       49.53       50.82        4.12 o   0.2802E-01
   1   3  15       44.73       45.81        3.27 o   0.3664E-01
   2   3  15        0.68        1.84        2.00 o   0.2257E+00
   3   3  15       43.82       43.69        3.12 o   0.3900E-01
   4   3  15        3.52        4.98        1.97 o   0.1885E+00
   5   3  15        7.83        4.96        2.19 o   0.1505E+00
  -8   4  15        1.66        1.23        2.65 o   0.1340E+00
  -7   4  15        6.24        6.89        2.27 o   0.1377E+00
  -6   4  15        0.34        0.00        2.44 o   0.1668E+00
  -5   4  15        1.97        2.33        1.97 o   0.2183E+00
  -4   4  15        8.41       11.42        2.02 o   0.1351E+00
  -3   4  15       -1.78        0.74        1.87 o   0.2616E+00
  -2   4  15       69.23       69.40        3.65 o   0.2451E-01
  -1   4  15       36.30       32.95        2.95 o   0.4841E-01
   0   4  15        5.46        7.53        1.95 o   0.1675E+00
   1   4  15       12.80       15.23        2.34 o   0.9857E-01
   2   4  15        2.21        4.14        2.78 o   0.1133E+00
   3   4  15        0.19        0.38        2.19 o   0.2049E+00
   4   4  15       33.52       22.94        3.21 o   0.5181E-01
   5   4  15        9.00        6.11        2.38 o   0.1268E+00
  -7   5  15        5.99        3.00        2.31 o   0.1515E+00
  -6   5  15       11.08       17.30        2.55 o   0.8725E-01
  -5   5  15       42.58       37.72        3.57 o   0.3733E-01
  -4   5  15       -1.21        0.01        1.49 o   0.4283E+00
  -3   5  15        3.72        4.55        2.14 o   0.1686E+00
  -2   5  15       16.30       10.95        2.76 o   0.8522E-01
  -1   5  15       35.30       38.52        2.87 o   0.4646E-01
   0   5  15       15.09       17.49        2.25 o   0.9482E-01
   1   5  15       62.39       53.13        3.88 o   0.2744E-01
   2   5  15       24.69       24.97        2.95 o   0.5834E-01
   3   5  15       14.10       11.35        2.76 o   0.8640E-01
   4   5  15        2.53        5.61        2.63 o   0.1195E+00
  -7   6  15        0.25        2.28        3.23 o   0.9167E-01
  -6   6  15        0.62        0.01        1.97 o   0.2523E+00
  -5   6  15       19.59       24.07        2.82 o   0.6427E-01
  -4   6  15       13.42       16.32        3.12 o   0.6777E-01
  -3   6  15        2.44        0.48        2.59 o   0.1417E+00
  -2   6  15       17.56       17.44        2.95 o   0.6915E-01
  -1   6  15        7.62        4.58        1.89 o   0.1877E+00
   0   6  15        1.78        0.02        2.06 o   0.2259E+00
   1   6  15       15.79       10.78        2.48 o   0.9812E-01
   2   6  15        5.33        5.02        2.10 o   0.1660E+00
   3   6  15        1.36        2.61        2.34 o   0.1630E+00
   4   6  15        0.79        3.30        2.50 o   0.1421E+00
  -7   7  15       -0.32        0.01        2.02 o   0.2438E+00
  -6   7  15       -0.08        0.52        1.89 o   0.2713E+00
  -5   7  15       16.86       15.68        2.74 o   0.7834E-01
  -4   7  15       12.21        7.94        2.48 o   0.1092E+00
  -3   7  15        9.28        9.49        2.53 o   0.1065E+00
  -2   7  15        0.59        2.80        1.85 o   0.2469E+00
  -1   7  15       10.93       11.72        2.27 o   0.1131E+00
   0   7  15       -0.30        2.68        2.00 o   0.2190E+00
   1   7  15       31.10       28.35        3.31 o   0.4750E-01
   2   7  15       -0.25        0.37        2.42 o   0.1678E+00
   3   7  15        1.83        1.30        2.23 o   0.1844E+00
   4   7  15       18.11        9.86        3.18 o   0.7035E-01
  -6   8  15       -1.87        0.41        2.55 o   0.1478E+00
  -5   8  15        4.50        4.71        2.27 o   0.1513E+00
  -4   8  15       -3.04        1.88        1.89 o   0.2342E+00
  -3   8  15       10.47        7.01        2.76 o   0.9798E-01
  -2   8  15       27.68       23.96        2.99 o   0.5710E-01
  -1   8  15       34.05       28.56        3.29 o   0.4684E-01
   0   8  15        9.55        7.37        2.34 o   0.1246E+00
   1   8  15       -1.68        0.12        1.97 o   0.2442E+00
   2   8  15        0.91        1.87        2.00 o   0.2241E+00
   3   8  15       11.89        9.41        2.93 o   0.8433E-01
  -5   9  15       -2.02        0.22        2.89 o   0.1164E+00
  -4   9  15       -3.16        2.66        1.85 o   0.2331E+00
  -3   9  15        1.74        0.11        2.89 o   0.1172E+00
  -2   9  15       44.79       41.94        3.72 o   0.3408E-01
  -1   9  15       40.27       43.89        3.59 o   0.3531E-01
   0   9  15       12.14       13.59        2.48 o   0.9604E-01
   1   9  15        0.23        1.08        2.10 o   0.2145E+00
   2   9  15        0.57        1.99        2.78 o   0.1219E+00
  -4  10  15        2.14        0.03        2.23 o   0.1925E+00
  -3  10  15        1.32        2.39        2.65 o   0.1304E+00
  -2  10  15       12.55       11.93        2.70 o   0.8941E-01
  -1  10  15       13.08       11.09        2.80 o   0.8591E-01
   0  10  15       17.77       18.07        2.99 o   0.6715E-01
   1  10  15       20.19       17.85        3.57 o   0.5295E-01
  -2  11  15        6.54        4.19        2.55 o   0.1243E+00
  -1  11  15        2.48        1.54        3.18 o   0.9333E-01
   0  11  15        1.19        0.31        5.52 o   0.3263E-01
  -8   0  16        2.29        0.01        3.21 o   0.9513E-01
  -7   0  16       -2.25        1.94        3.12 o   0.9642E-01
  -6   0  16       10.19       12.99        3.23 o   0.6997E-01
  -5   0  16        9.21       10.83        3.25 o   0.7224E-01
  -4   0  16        6.22        0.14        3.40 o   0.8192E-01
  -3   0  16        9.06        8.47        2.97 o   0.8628E-01
  -2   0  16       58.66       45.88        5.46 o   0.2066E-01
  -1   0  16      179.60      172.05        9.23 o   0.5611E-02
   0   0  16        1.08        3.38        3.61 o   0.7226E-01
   1   0  16        1.04        1.55        1.89 o   0.2504E+00
   2   0  16       30.65       18.80        3.42 o   0.5169E-01
   3   0  16       11.19        9.11        2.65 o   0.9836E-01
   4   0  16        1.83        0.04        2.06 o   0.2255E+00
  -8   1  16       -1.66        0.01        2.27 o   0.1876E+00
  -7   1  16        1.55        1.39        2.34 o   0.1695E+00
  -6   1  16       13.59       17.00        2.70 o   0.8025E-01
  -5   1  16       33.31       34.14        3.57 o   0.4067E-01
  -4   1  16       12.69        8.01        2.87 o   0.8873E-01
  -3   1  16        1.19        0.39        2.27 o   0.1865E+00
  -2   1  16       -0.13        0.17        2.21 o   0.2032E+00
  -1   1  16        4.25        1.47        1.42 o   0.3618E+00
   0   1  16       15.05       14.76        2.02 o   0.1121E+00
   1   1  16        3.55        0.76        2.06 o   0.2101E+00
   2   1  16       19.00       24.06        2.10 o   0.8380E-01
   3   1  16        3.21        1.70        1.68 o   0.2862E+00
   4   1  16       -1.13        1.37        1.95 o   0.2374E+00
  -7   2  16       31.86       28.15        3.04 o   0.5169E-01
  -6   2  16        7.28        3.23        2.08 o   0.1736E+00
  -5   2  16        2.34        5.98        1.61 o   0.2442E+00
  -4   2  16        5.12        4.33        1.57 o   0.2561E+00
  -3   2  16       49.99       50.57        3.33 o   0.3351E-01
  -2   2  16       37.87       31.85        2.65 o   0.5288E-01
  -1   2  16       48.76       47.33        3.25 o   0.3549E-01
   0   2  16        8.68        6.49        2.34 o   0.1293E+00
   1   2  16        5.14        8.83        1.89 o   0.1673E+00
   2   2  16       35.73       30.50        3.40 o   0.4391E-01
   3   2  16        6.60        4.01        1.85 o   0.2024E+00
   4   2  16       33.63       28.62        3.08 o   0.5011E-01
  -7   3  16       -0.87        0.30        2.27 o   0.1883E+00
  -6   3  16       -1.46        0.07        2.31 o   0.1812E+00
  -5   3  16       -0.36        1.07        2.29 o   0.1814E+00
  -4   3  16        1.49        1.08        2.82 o   0.1198E+00
  -3   3  16       15.11       11.84        2.34 o   0.1037E+00
  -2   3  16       23.67       18.40        2.63 o   0.7334E-01
  -1   3  16       17.90       16.44        2.34 o   0.9076E-01
   0   3  16       18.02       14.30        2.53 o   0.8721E-01
   1   3  16        2.72        4.72        1.70 o   0.2409E+00
   2   3  16        4.29        6.69        2.31 o   0.1388E+00
   3   3  16       27.43       21.99        3.31 o   0.5261E-01
   4   3  16        6.84        6.20        2.00 o   0.1667E+00
  -7   4  16        4.69        3.65        2.61 o   0.1240E+00
  -6   4  16        2.50        1.98        2.17 o   0.1867E+00
  -5   4  16       -3.91        0.01        1.29 o   0.4808E+00
  -4   4  16        4.25        4.73        1.25 o   0.3334E+00
  -3   4  16       15.41       14.93        2.42 o   0.9273E-01
  -2   4  16       22.35       24.19        2.57 o   0.6871E-01
  -1   4  16       23.75       26.48        3.14 o   0.5387E-01
   0   4  16       37.47       36.32        3.69 o   0.3752E-01
   1   4  16       20.87       14.72        3.25 o   0.6227E-01
   2   4  16        1.34        1.11        2.21 o   0.1909E+00
   3   4  16        7.05        5.68        2.27 o   0.1410E+00
   4   4  16       46.51       42.47        3.65 o   0.3417E-01
  -7   5  16        7.18        3.67        2.40 o   0.1376E+00
  -6   5  16        7.24       12.40        2.38 o   0.1102E+00
  -5   5  16        2.63        1.74        2.02 o   0.2129E+00
  -4   5  16       21.04       24.94        2.70 o   0.6561E-01
  -3   5  16       17.68       15.08        3.33 o   0.6124E-01
  -2   5  16        0.21        0.41        2.42 o   0.1677E+00
  -1   5  16        2.02        0.94        1.95 o   0.2372E+00
   0   5  16        1.42        0.40        1.87 o   0.2690E+00
   1   5  16        2.23        0.84        2.02 o   0.2237E+00
   2   5  16       38.91       32.85        4.22 o   0.3321E-01
   3   5  16       14.05        9.19        3.35 o   0.6794E-01
   4   5  16        7.56        6.93        2.59 o   0.1115E+00
  -6   6  16        1.61        0.00        2.95 o   0.1127E+00
  -5   6  16       -0.08        0.03        2.12 o   0.2211E+00
  -4   6  16        1.91        1.56        2.31 o   0.1703E+00
  -3   6  16        4.10        4.59        2.84 o   0.1055E+00
  -2   6  16        6.52        7.86        2.36 o   0.1266E+00
  -1   6  16       17.60       14.37        2.40 o   0.9257E-01
   0   6  16        7.56        8.23        2.00 o   0.1534E+00
   1   6  16       35.86       31.38        3.31 o   0.4455E-01
   2   6  16       -0.79        0.71        2.02 o   0.2330E+00
   3   6  16        0.87        2.50        2.44 o   0.1523E+00
  -6   7  16        0.83        0.09        2.65 o   0.1400E+00
  -5   7  16        2.59        3.26        2.04 o   0.1962E+00
  -4   7  16       14.31        8.84        3.48 o   0.6435E-01
  -3   7  16        5.14        6.31        2.44 o   0.1278E+00
  -2   7  16       10.95        5.98        2.70 o   0.1032E+00
  -1   7  16       13.71        8.70        2.46 o   0.1066E+00
   0   7  16       -1.83        0.17        1.61 o   0.3541E+00
   1   7  16        2.23        3.12        2.25 o   0.1683E+00
   2   7  16        4.16        6.25        2.27 o   0.1449E+00
   3   7  16        1.46        0.17        2.55 o   0.1498E+00
  -5   8  16        2.40        0.32        1.51 o   0.3872E+00
  -4   8  16       19.42       15.25        3.82 o   0.4983E-01
  -3   8  16       17.70       24.25        3.44 o   0.5202E-01
  -2   8  16       10.51        9.73        2.99 o   0.8228E-01
  -1   8  16       50.44       42.31        3.93 o   0.3139E-01
   0   8  16        0.13        0.83        2.27 o   0.1872E+00
   1   8  16        6.86        2.11        2.27 o   0.1585E+00
   2   8  16        0.89        1.87        2.17 o   0.1936E+00
  -4   9  16       11.40        9.26        3.99 o   0.5231E-01
  -3   9  16        2.99        1.46        2.95 o   0.1073E+00
  -2   9  16       22.65       21.34        3.14 o   0.5826E-01
  -1   9  16        5.43        4.40        3.12 o   0.8911E-01
   0   9  16       11.04       12.90        2.63 o   0.9178E-01
   1   9  16       31.06       25.98        3.95 o   0.3988E-01
  -2  10  16        1.02        0.05        2.06 o   0.2296E+00
  -1  10  16        0.72        0.64        2.19 o   0.2005E+00
  -7   1  17        3.01        0.60        2.40 o   0.1616E+00
  -6   1  17        2.97        0.20        2.61 o   0.1396E+00
  -5   1  17       18.09       17.22        3.04 o   0.6675E-01
  -4   1  17       29.44       27.20        3.80 o   0.4163E-01
  -3   1  17       66.91       55.37        4.25 o   0.2455E-01
  -2   1  17        7.07        8.47        2.06 o   0.1475E+00
  -1   1  17       12.40        8.43        2.59 o   0.1018E+00
   0   1  17       -3.38        0.07        1.85 o   0.2651E+00
   1   1  17       22.80       19.88        2.72 o   0.6972E-01
   2   1  17       25.71       24.89        2.99 o   0.5714E-01
   3   1  17       -0.19        5.23        2.25 o   0.1621E+00
   4   1  17       -0.17        0.05        2.19 o   0.2080E+00
  -7   2  17       11.40        6.03        2.84 o   0.9459E-01
  -6   2  17        3.63        2.02        1.91 o   0.2251E+00
  -5   2  17        2.53        3.05        2.42 o   0.1482E+00
  -4   2  17       10.32        2.31        3.04 o   0.9280E-01
  -3   2  17        7.96        9.31        2.70 o   0.9913E-01
  -2   2  17        2.21        1.72        2.40 o   0.1578E+00
  -1   2  17        2.61        1.35        1.36 o   0.4182E+00
   0   2  17        1.17        1.66        1.63 o   0.3192E+00
   1   2  17        3.33        0.05        1.97 o   0.2352E+00
   2   2  17        3.08        1.31        1.83 o   0.2551E+00
   3   2  17        5.58        8.30        2.14 o   0.1441E+00
  -7   3  17       -0.89        0.91        2.65 o   0.1366E+00
  -6   3  17        1.61        0.06        2.19 o   0.2016E+00
  -5   3  17        4.90        4.21        2.29 o   0.1505E+00
  -4   3  17        3.57        0.64        2.38 o   0.1625E+00
  -3   3  17       11.25       10.73        2.17 o   0.1221E+00
  -2   3  17       24.86       22.26        2.82 o   0.6346E-01
  -1   3  17       -1.44        0.05        1.76 o   0.3065E+00
   0   3  17        8.47       10.15        1.80 o   0.1583E+00
   1   3  17        3.25        2.36        1.97 o   0.2117E+00
   2   3  17       16.83       15.96        2.67 o   0.8011E-01
   3   3  17        1.49        2.67        2.40 o   0.1548E+00
  -6   4  17        3.21        0.02        2.06 o   0.2186E+00
  -5   4  17        0.06        2.27        2.61 o   0.1371E+00
  -4   4  17        0.00        3.29        1.83 o   0.2494E+00
  -3   4  17        0.28        2.42        1.59 o   0.3264E+00
  -2   4  17        1.53        0.00        1.91 o   0.2626E+00
  -1   4  17        3.21        2.58        2.04 o   0.1992E+00
   0   4  17       19.91       14.74        2.63 o   0.8110E-01
   1   4  17       24.50       23.65        3.01 o   0.5823E-01
   2   4  17        2.65        2.03        2.42 o   0.1527E+00
   3   4  17        1.66        0.34        3.04 o   0.1058E+00
  -6   5  17        2.53        0.74        2.00 o   0.2276E+00
  -5   5  17        0.93        0.48        2.42 o   0.1653E+00
  -4   5  17        8.70       11.42        1.87 o   0.1458E+00
  -3   5  17        5.73        7.14        2.67 o   0.1080E+00
  -2   5  17       10.98        8.41        2.80 o   0.9253E-01
  -1   5  17       21.87       21.99        3.27 o   0.5542E-01
   0   5  17       24.94       23.46        3.55 o   0.4839E-01
   1   5  17       10.30        7.66        2.84 o   0.9252E-01
   2   5  17       79.25       69.58        4.65 o   0.1968E-01
   3   5  17       14.65        8.64        2.97 o   0.8165E-01
  -5   6  17        7.30       10.27        2.25 o   0.1247E+00
  -4   6  17        3.27        2.43        3.46 o   0.7803E-01
  -3   6  17        0.91        0.49        2.25 o   0.1902E+00
  -2   6  17       -1.32        0.53        2.29 o   0.1818E+00
  -1   6  17        2.17        1.67        1.40 o   0.3950E+00
   0   6  17       29.38       19.82        3.14 o   0.5677E-01
   1   6  17        9.11       10.44        2.34 o   0.1156E+00
   2   6  17        7.11       10.46        2.78 o   0.9334E-01
  -5   7  17        7.05        7.74        2.42 o   0.1214E+00
  -4   7  17        9.13        8.02        3.12 o   0.8063E-01
  -3   7  17       15.48       15.71        3.46 o   0.5852E-01
  -2   7  17        2.46        3.67        2.44 o   0.1433E+00
  -1   7  17        1.97        4.07        2.76 o   0.1154E+00
   0   7  17        1.34        1.11        2.82 o   0.1199E+00
   1   7  17       -4.01        0.18        1.93 o   0.2391E+00
  -4   8  17       16.77       15.84        3.91 o   0.4866E-01
  -3   8  17       17.98       15.90        3.46 o   0.5740E-01
  -2   8  17       10.68       10.12        3.04 o   0.7990E-01
  -1   8  17       -0.23        1.32        2.10 o   0.2122E+00
   0   8  17        9.47        8.94        2.61 o   0.1029E+00
   1   8  17        3.01        0.70        5.60 o   0.3138E-01
  -2   9  17       15.45       18.54        4.20 o   0.4266E-01
  -6   0  18       22.23       19.08        4.95 o   0.3209E-01
  -5   0  18       17.24       14.94        4.37 o   0.4122E-01
  -4   0  18       29.32        6.79        8.60 o   0.1273E-01
  -3   0  18       12.76       10.93        3.61 o   0.5975E-01
  -2   0  18       11.93        9.98        3.69 o   0.5864E-01
  -1   0  18       29.53       23.16        5.03 o   0.2949E-01
   0   0  18      142.68      114.74        9.70 o   0.6575E-02
   1   0  18       26.26       23.38        5.75 o   0.2420E-01
   2   0  18       -4.44        0.21        2.82 o   0.1181E+00
   3   0  18       -1.42        0.45        2.89 o   0.1166E+00
  -6   1  18        2.19        0.45        2.70 o   0.1318E+00
  -5   1  18        2.08        3.45        2.19 o   0.1751E+00
  -4   1  18       -0.53        0.04        2.36 o   0.1781E+00
  -3   1  18        0.19        0.13        1.83 o   0.2959E+00
  -2   1  18        4.05        4.28        2.04 o   0.1829E+00
  -1   1  18       -2.21        0.23        2.29 o   0.1808E+00
   0   1  18       10.27        4.61        2.84 o   0.9860E-01
   1   1  18       -0.93        0.53        2.89 o   0.1171E+00
   2   1  18        7.18        5.40        2.59 o   0.1164E+00
  -6   2  18        0.17        0.34        2.17 o   0.2094E+00
  -5   2  18       -0.55        5.00        2.04 o   0.1905E+00
  -4   2  18       17.96       14.62        3.23 o   0.6428E-01
  -3   2  18       -0.81        0.16        3.08 o   0.1043E+00
  -2   2  18        1.08        1.83        3.21 o   0.9289E-01
  -1   2  18        3.97        5.12        2.61 o   0.1205E+00
   0   2  18        4.54        3.20        2.93 o   0.1029E+00
   1   2  18        0.57        0.81        2.27 o   0.1858E+00
   2   2  18        3.61        4.38        2.02 o   0.1868E+00
  -6   3  18        1.66        0.20        2.55 o   0.1492E+00
  -5   3  18       -0.23        0.94        3.57 o   0.7730E-01
  -4   3  18        6.94        5.20        2.84 o   0.1009E+00
  -3   3  18        0.51        0.03        2.29 o   0.1882E+00
  -2   3  18        1.00        1.68        4.14 o   0.5687E-01
  -1   3  18        1.93        0.00        2.44 o   0.1624E+00
   0   3  18        2.59        0.12        2.06 o   0.2207E+00
   1   3  18       19.68       11.94        2.99 o   0.7305E-01
   2   3  18        1.19        0.46        2.84 o   0.1204E+00
  -5   4  18        1.02        2.43        2.44 o   0.1523E+00
  -4   4  18        0.55        1.65        2.21 o   0.1897E+00
  -3   4  18        3.48        2.22        2.27 o   0.1673E+00
  -2   4  18       37.91       31.84        3.59 o   0.4042E-01
  -1   4  18       10.10        6.94        2.40 o   0.1206E+00
   0   4  18       21.82       23.80        2.93 o   0.6105E-01
   1   4  18       10.93       13.53        2.46 o   0.9844E-01
   2   4  18        0.74        0.01        2.00 o   0.2463E+00
  -5   5  18        1.63        0.85        1.74 o   0.2965E+00
  -4   5  18        0.68        0.18        1.85 o   0.2844E+00
  -3   5  18        4.08        0.80        2.59 o   0.1371E+00
  -2   5  18        6.58        4.95        2.21 o   0.1515E+00
  -1   5  18       10.89       11.88        2.40 o   0.1055E+00
   0   5  18        8.34        5.29        2.14 o   0.1519E+00
   1   5  18       -2.14        0.61        2.23 o   0.1882E+00
  -4   6  18        4.82        2.27        2.97 o   0.1020E+00
  -3   6  18       -0.51        0.77        4.10 o   0.5883E-01
  -2   6  18        3.95        2.06        2.59 o   0.1326E+00
  -1   6  18        1.74        0.60        2.53 o   0.1496E+00
   0   6  18       46.85       47.27        4.69 o   0.2542E-01
   1   6  18        9.66        7.35        2.95 o   0.8863E-01
  -3   7  18       -3.95        1.34        2.27 o   0.1711E+00
  -2   7  18       15.73       13.72        3.52 o   0.5847E-01
  -1   7  18       25.88       23.56        3.27 o   0.5285E-01
   0   7  18       -5.16        2.61        3.61 o   0.7091E-01
  -5   1  19        3.40        0.05        2.40 o   0.1636E+00
  -4   1  19        2.61        1.08        2.38 o   0.1628E+00
  -3   1  19       10.76        4.19        3.18 o   0.8229E-01
  -2   1  19       41.44       35.81        4.08 o   0.3332E-01
  -1   1  19        6.11        7.57        2.53 o   0.1160E+00
   0   1  19        5.07        4.61        2.57 o   0.1236E+00
   1   1  19        2.00        1.65        2.95 o   0.1081E+00
  -5   2  19        1.76        1.90        2.78 o   0.1204E+00
  -4   2  19        3.29        5.71        3.10 o   0.8975E-01
  -3   2  19        0.28        0.54        2.36 o   0.1757E+00
  -2   2  19        1.40        0.66        3.08 o   0.1025E+00
  -1   2  19       -0.30        0.40        3.21 o   0.9626E-01
   0   2  19        1.70        0.01        2.80 o   0.1246E+00
   1   2  19        1.97        0.00        2.08 o   0.2207E+00
  -4   3  19       -0.36        2.22        2.89 o   0.1133E+00
  -3   3  19        5.60        4.72        2.70 o   0.1131E+00
  -2   3  19        4.54        3.57        2.70 o   0.1179E+00
  -1   3  19        3.27        4.57        3.16 o   0.8853E-01
   0   3  19        3.67        2.51        1.80 o   0.2405E+00
   1   3  19        1.32        0.08        2.19 o   0.2028E+00
  -4   4  19        1.19        0.66        4.14 o   0.5749E-01
  -3   4  19        0.79        0.45        2.25 o   0.1910E+00
  -2   4  19        1.55        1.63        2.82 o   0.1181E+00
  -1   4  19       11.27        9.47        2.42 o   0.1102E+00
   0   4  19        0.74        0.00        2.50 o   0.1574E+00
  -3   5  19        2.25        1.25        2.53 o   0.1455E+00
  -2   5  19        8.92        8.56        2.38 o   0.1189E+00
  -1   5  19        6.50        9.90        2.23 o   0.1289E+00
  -3   0  20       -2.53        1.18        2.63 o   0.1345E+00
  -2   0  20        3.74        4.48        3.38 o   0.7865E-01
  -1   0  20        7.28        2.39        3.84 o   0.6242E-01
  -3   1  20        1.80        0.23       11.44 o   0.7624E-02
  -2   1  20        9.85        6.82        3.04 o   0.8548E-01
