# Supplementary material for: {[(E)-(1,3-Benzodioxol-5-yl)methyl­idene]amino}thio­urea
Source: Acta Crystallogr E Crystallogr Commun. 2024 Jan 9;80(Pt 2):125–7. doi: 10.1107/S2056989024000033 (PMC10848994; doi:10.1107/S2056989024000033)
Supplement: Supplementary file 3 [file e-80-00125-Isup3.mol]

chemical scheme.cdx
  ChemDraw12232311452D

 15 16  0  0  0  0  0  0  0  0999 V2000
    0.4670    0.4125    0.0000 C   0  0  0  0  0  0  0  0  0  0  0  0
    0.4670   -0.4125    0.0000 C   0  0  0  0  0  0  0  0  0  0  0  0
    1.1815   -0.8250    0.0000 C   0  0  0  0  0  0  0  0  0  0  0  0
    1.8960   -0.4125    0.0000 C   0  0  0  0  0  0  0  0  0  0  0  0
    1.8960    0.4125    0.0000 C   0  0  0  0  0  0  0  0  0  0  0  0
    1.1815    0.8250    0.0000 C   0  0  0  0  0  0  0  0  0  0  0  0
    2.6928    0.6260    0.0000 O   0  0  0  0  0  0  0  0  0  0  0  0
    2.6928   -0.6260    0.0000 O   0  0  0  0  0  0  0  0  0  0  0  0
    3.1053   -0.0884    0.0000 C   0  0  0  0  0  0  0  0  0  0  0  0
   -0.2475    0.8250    0.0000 C   0  0  0  0  0  0  0  0  0  0  0  0
   -0.9619    0.4125    0.0000 N   0  0  0  0  0  0  0  0  0  0  0  0
   -1.6764    0.8250    0.0000 N   0  0  0  0  0  0  0  0  0  0  0  0
   -2.3909    0.4125    0.0000 C   0  0  0  0  0  0  0  0  0  0  0  0
   -3.1053    0.8250    0.0000 N   0  0  0  0  0  0  0  0  0  0  0  0
   -2.3909   -0.4125    0.0000 S   0  0  0  0  0  0  0  0  0  0  0  0
  1  2  2  0      
  2  3  1  0      
  3  4  2  0      
  4  5  1  0      
  5  6  2  0      
  6  1  1  0      
  5  7  1  0      
  4  8  1  0      
  7  9  1  0      
  8  9  1  0      
  1 10  1  0      
 10 11  2  0      
 11 12  1  0      
 12 13  1  0      
 13 14  1  0      
 13 15  2  0      
M  END
